# Supplementary material for: Transcriptional analysis of Bemisia tabaci MEAM1 cryptic species under the selection pressure of neonicotinoids imidacloprid, acetamiprid and thiamethoxam
Source: BMC Genomics. 2022 Jan 5;23:15. doi: 10.1186/s12864-021-08241-6 (PMC8728913; doi:10.1186/s12864-021-08241-6)
Supplement: Supplementary file 2 — Additional file 2. [file 12864_2021_8241_MOESM2_ESM.xlsx]

## Sheet: Sheet1
FPKM interval	Imidacloprid selected strain	Acetamiprid selected strain	Thiamethoxam selected strain	Susceptible strain
0 - 1	4100(25.52%)	4458(27.74%)	4307(26.80%)	4485(27.91%)
1 - 100	11258(70.06%)	10932(68.03%)	11087(69.00%)	10879(67.7%)
> 100	711(4.42%)	679(4.23%)	675(4.20%)	705(4.39%)
