# Supplementary material for: Transcriptional analysis of Bemisia tabaci MEAM1 cryptic species under the selection pressure of neonicotinoids imidacloprid, acetamiprid and thiamethoxam
Source: BMC Genomics. 2022 Jan 5;23:15. doi: 10.1186/s12864-021-08241-6 (PMC8728913; doi:10.1186/s12864-021-08241-6)
Supplement: Supplementary file 3 — Additional file 3. [file 12864_2021_8241_MOESM3_ESM.xlsx]

## Sheet: Bemisia_tabaci_NCBI_novel_gene
Gene ID	Gene chromosome	Gene start	Gene end	Gene length	Gene description	Transcript factor family
novel.773	NW_017556307.1	20	2523	765	PF16909:Vacuolar-sorting-associated 13 protein C-terminal	-
novel.585	NW_017550988.1	1	2512	266	PF16876:Lipin/Ned1/Smp2 multi-domain protein middle domain	-
novel.587	NW_017551037.1	382	987	263	PF16653:Saccharopine dehydrogenase C-terminal domain	-
novel.817	NW_017557621.1	898290	899521	1232	PF16622:zinc-finger C2H2-type	-
novel.39	NW_017547105.1	1402345	1433117	3001	PF16093:Proteasome assembly chaperone 4	-
novel.1020	NW_017566536.1	857188	860541	3107	PF16087:Domain of unknown function (DUF4817)	-
novel.655	NW_017552543.1	3493682	3504817	1921	PF16087:Domain of unknown function (DUF4817)	-
novel.884	NW_017560372.1	18970	27961	4437	PF15372:Domain of unknown function (DUF4600)	-
novel.966	NW_017564110.1	3980420	3982635	1050	PF15188:Coiled-coil domain-containing protein 167	-
novel.226	NW_017547234.1	3003485	3005775	2020	PF15114:Uncharacterised protein family UPF0640	-
novel.225	NW_017547234.1	3003485	3005400	1916	PF15114:Uncharacterised protein family UPF0640	-
novel.688	NW_017553232.1	1032653	1036531	687	PF14960:ATP synthase regulation	-
novel.36	NW_017547104.1	2517	11846	1412	PF14935:Transmembrane protein 138	-
novel.983	NW_017564491.1	1152	2537	302	PF14845:beta-acetyl hexosaminidase like|PF00728:Glycosyl hydrolase family 20, catalytic domain	Glyco_hydro_20
novel.1070	NW_017566832.1	1857614	1863494	746	PF14799:FAM195 family	-
novel.876	NW_017559920.1	1780	8368	6589	PF14529:Endonuclease-reverse transcriptase|PF00078:Reverse transcriptase (RNA-dependent DNA polymerase)	RVT_1
novel.746	NW_017555063.1	1	2769	2769	PF14529:Endonuclease-reverse transcriptase|PF00078:Reverse transcriptase (RNA-dependent DNA polymerase)	RVT_1
novel.419	NW_017548380.1	1	1185	352	PF14382:Exosome complex exonuclease RRP4 N-terminal region	-
novel.549	NW_017550151.1	585055	590222	5168	PF14223:gag-polypeptide of LTR copia-type|PF13976:GAG-pre-integrase domain|PF07727:Reverse transcriptase (RNA-dependent DNA polymerase)|PF00665:Integrase core domain	RVT_2
novel.794	NW_017556795.1	1143606	1148685	5080	PF14223:gag-polypeptide of LTR copia-type|PF13976:GAG-pre-integrase domain|PF00665:Integrase core domain|PF07727:Reverse transcriptase (RNA-dependent DNA polymerase)	RVT_2
novel.461	NW_017548866.1	30	3281	3252	PF14223:gag-polypeptide of LTR copia-type|PF13976:GAG-pre-integrase domain|PF00665:Integrase core domain	rve
novel.144	NW_017547177.1	1622391	1626864	4474	PF14223:gag-polypeptide of LTR copia-type|PF07727:Reverse transcriptase (RNA-dependent DNA polymerase)|PF00665:Integrase core domain	RVT_2
novel.928	NW_017562401.1	7241	12310	5070	PF14223:gag-polypeptide of LTR copia-type|PF00665:Integrase core domain|PF13976:GAG-pre-integrase domain|PF07727:Reverse transcriptase (RNA-dependent DNA polymerase)	RVT_2
novel.929	NW_017562401.1	7241	12267	5027	PF14223:gag-polypeptide of LTR copia-type|PF00665:Integrase core domain|PF13976:GAG-pre-integrase domain|PF07727:Reverse transcriptase (RNA-dependent DNA polymerase)	RVT_2
novel.1006	NW_017565858.1	23	4479	4457	PF14223:gag-polypeptide of LTR copia-type|PF00665:Integrase core domain	rve
novel.258	NW_017547281.1	2237419	2239923	2505	PF14223:gag-polypeptide of LTR copia-type	-
novel.1039	NW_017566800.1	4053518	4058570	5053	PF14223:gag-polypeptide of LTR copia-type	-
novel.1044	NW_017566800.1	4054503	4058551	4049	PF14223:gag-polypeptide of LTR copia-type	-
novel.611	NW_017551483.1	4267786	4326997	2129	PF14223:gag-polypeptide of LTR copia-type	-
novel.426	NW_017548461.1	1	741	741	PF14223:gag-polypeptide of LTR copia-type	-
novel.130	NW_017547167.1	3954595	3958311	3717	PF14223:gag-polypeptide of LTR copia-type	-
novel.175	NW_017547192.1	49971	52033	2063	PF13976:GAG-pre-integrase domain|PF00665:Integrase core domain	rve
novel.771	NW_017556278.1	1	10717	7779	PF13975:gag-polyprotein putative aspartyl protease	-
novel.374	NW_017547910.1	51329	412906	1645	PF13927:Immunoglobulin domain	-
novel.1054	NW_017566817.1	2831984	2836547	3127	PF13912:C2H2-type zinc finger	-
novel.738	NW_017554570.1	19	1616	1598	PF13873:Myb/SANT-like DNA-binding domain	-
novel.369	NW_017547904.1	90067	93528	3462	PF13843:Transposase IS4	-
novel.799	NW_017557030.1	191	1326	228	PF13688:Metallo-peptidase family M12	-
novel.959	NW_017563936.1	1200	4676	346	PF13656:RNA polymerase Rpb3/Rpb11 dimerisation domain	-
novel.480	NW_017549038.1	1	3380	3380	PF13359:DDE superfamily endonuclease|PF04545:Sigma-70, region 4	Sigma70_r4
novel.309	NW_017547337.1	31689	40256	7186	PF12017:Transposase protein|PF05485:THAP domain	THAP
novel.283	NW_017547297.1	2850023	2864313	3933	PF12017:Transposase protein|PF05485:THAP domain	THAP
novel.25	NW_017547102.1	1900215	1903586	3372	PF12017:Transposase protein	-
novel.499	NW_017549274.1	74	5187	2367	PF12017:Transposase protein	-
novel.527	NW_017549710.1	1	2994	1493	PF11960:Domain of unknown function (DUF3474)	-
novel.634	NW_017552001.1	1	488	297	PF11894:Nuclear pore complex scaffold, nucleoporins 186/192/205	-
novel.267	NW_017547290.1	927615	938545	10326	PF10545:Alcohol dehydrogenase transcription factor Myb/SANT-like	-
novel.268	NW_017547290.1	927423	939633	11606	PF10545:Alcohol dehydrogenase transcription factor Myb/SANT-like	-
novel.18	NW_017547098.1	5587642	5868746	15047	PF10541:Nuclear envelope localisation domain	-
novel.508	NW_017549441.1	1941	4048	843	PF10373:Est1 DNA/RNA binding domain	-
novel.907	NW_017561244.1	35510	181747	4952	PF10242:Lipoma HMGIC fusion partner-like protein	-
novel.740	NW_017554673.1	3548	17480	1725	PF10242:Lipoma HMGIC fusion partner-like protein	-
novel.133	NW_017547174.1	5394410	5612766	899	PF10242:Lipoma HMGIC fusion partner-like protein	-
novel.990	NW_017564655.1	3224223	3231017	6795	PF09820:Predicted AAA-ATPase|PF00098:Zinc knuckle|PF00665:Integrase core domain|PF13976:GAG-pre-integrase domain|PF07727:Reverse transcriptase (RNA-dependent DNA polymerase)	RVT_2
novel.232	NW_017547244.1	769966	776615	3097	PF09820:Predicted AAA-ATPase	-
novel.821	NW_017557635.1	1	2217	2217	PF09820:Predicted AAA-ATPase	-
novel.640	NW_017552157.1	19135	23773	639	PF09820:Predicted AAA-ATPase	-
novel.510	NW_017549490.1	56789	59658	2870	PF09820:Predicted AAA-ATPase	-
novel.77	NW_017547116.1	2568638	2578484	9400	PF09820:Predicted AAA-ATPase	-
novel.1013	NW_017566277.1	2812	4087	1276	PF09820:Predicted AAA-ATPase	-
novel.752	NW_017555182.1	1395	4164	428	PF09797:N-acetyltransferase B complex (NatB) non catalytic subunit	-
novel.892	NW_017560627.1	829	1889	245	PF09753:Membrane fusion protein Use1	-
novel.825	NW_017557756.1	82109	86399	4291	PF09668:Aspartyl protease|PF00078:Reverse transcriptase (RNA-dependent DNA polymerase)	RVT_1
novel.68	NW_017547114.1	162871	164806	1936	PF09302:XLF-Cernunnos, XRcc4-like factor, NHEJ component	-
novel.912	NW_017561419.1	1	3209	513	PF09128:Regulator of G protein signalling-like domain	-
novel.649	NW_017552322.1	2315348	2320023	560	PF08038:TOM7 family	-
novel.351	NW_017547578.1	136485	142873	4865	PF07727:Reverse transcriptase (RNA-dependent DNA polymerase)|PF14223:gag-polypeptide of LTR copia-type|PF13976:GAG-pre-integrase domain|PF00665:Integrase core domain	RVT_2
novel.142	NW_017547177.1	1622549	1626999	4451	PF07727:Reverse transcriptase (RNA-dependent DNA polymerase)|PF14223:gag-polypeptide of LTR copia-type|PF00665:Integrase core domain	RVT_2
novel.556	NW_017550298.1	83057	95441	12385	PF07727:Reverse transcriptase (RNA-dependent DNA polymerase)|PF13976:GAG-pre-integrase domain|PF14223:gag-polypeptide of LTR copia-type|PF00665:Integrase core domain|PF13359:DDE superfamily endonuclease	RVT_2
novel.507	NW_017549434.1	6960	10727	3768	PF07727:Reverse transcriptase (RNA-dependent DNA polymerase)|PF00665:Integrase core domain|PF14223:gag-polypeptide of LTR copia-type|PF13976:GAG-pre-integrase domain	RVT_2
novel.140	NW_017547175.1	1235231	1246162	10932	PF07727:Reverse transcriptase (RNA-dependent DNA polymerase)|PF00665:Integrase core domain|PF13976:GAG-pre-integrase domain|PF14223:gag-polypeptide of LTR copia-type	RVT_2
novel.138	NW_017547175.1	1235231	1246032	10802	PF07727:Reverse transcriptase (RNA-dependent DNA polymerase)|PF00665:Integrase core domain|PF13976:GAG-pre-integrase domain|PF14223:gag-polypeptide of LTR copia-type	RVT_2
novel.1032	NW_017566770.1	1	3781	3781	PF07727:Reverse transcriptase (RNA-dependent DNA polymerase)|PF00665:Integrase core domain	RVT_2
novel.1033	NW_017566770.1	1	3781	3781	PF07727:Reverse transcriptase (RNA-dependent DNA polymerase)|PF00665:Integrase core domain	RVT_2
novel.16	NW_017547098.1	7815957	7820473	1092	PF07727:Reverse transcriptase (RNA-dependent DNA polymerase)	RVT_2
novel.565	NW_017550403.1	1	9233	2347	PF07727:Reverse transcriptase (RNA-dependent DNA polymerase)	RVT_2
novel.452	NW_017548756.1	15382	18320	2939	PF07727:Reverse transcriptase (RNA-dependent DNA polymerase)	RVT_2
novel.1058	NW_017566817.1	1272885	1273341	457	PF07727:Reverse transcriptase (RNA-dependent DNA polymerase)	RVT_2
novel.941	NW_017562903.1	353	1502	368	PF07714:Protein tyrosine kinase	Pkinase_Tyr
novel.862	NW_017559092.1	488	2135	650	PF07679:Immunoglobulin I-set domain|PF06582:Repeat of unknown function (DUF1136)	I-set
novel.665	NW_017552651.1	70426	77972	406	PF07679:Immunoglobulin I-set domain	I-set
novel.861	NW_017559053.1	1	992	465	PF06602:Myotubularin-like phosphatase domain	-
novel.806	NW_017557444.1	799	2283	249	PF06585:Haemolymph juvenile hormone binding protein (JHBP)	-
novel.284	NW_017547298.1	2076371	2081640	1155	PF06374:NADH-ubiquinone oxidoreductase subunit b14.5b (NDUFC2)	-
novel.780	NW_017556587.1	1	812	261	PF05994:Cytoplasmic Fragile-X interacting family	-
novel.330	NW_017547443.1	176048	184160	8113	PF05970:PIF1-like helicase|PF02689:Helicase|PF00078:Reverse transcriptase (RNA-dependent DNA polymerase)	RVT_1
novel.874	NW_017559854.1	79	2157	715	PF05786:Condensin complex subunit 2	-
novel.323	NW_017547427.1	2551951	2556949	4999	PF05699:hAT family C-terminal dimerisation region	hATC
novel.998	NW_017565224.1	1343	2365	400	PF05679:Chondroitin N-acetylgalactosaminyltransferase	-
novel.936	NW_017562804.1	1	1199	338	PF05577:Serine carboxypeptidase S28	Peptidase_S28
novel.677	NW_017552852.1	1387	3029	1129	PF05577:Serine carboxypeptidase S28	Peptidase_S28
novel.82	NW_017547116.1	5243034	5247272	1438	PF05498:Rapid ALkalinization Factor (RALF)	-
novel.505	NW_017549399.1	1	6054	6054	PF05485:THAP domain|PF12017:Transposase protein	THAP
novel.151	NW_017547181.1	1290419	1299551	6627	PF05485:THAP domain|PF12017:Transposase protein	THAP
novel.812	NW_017557574.1	1	1078	288	PF05485:THAP domain	THAP
novel.42	NW_017547105.1	1436200	1438734	1029	PF05485:THAP domain	THAP
novel.44	NW_017547107.1	5937242	5946202	3920	PF05485:THAP domain	THAP
novel.395	NW_017548092.1	179949	186122	6174	PF05350:Glycogen synthase kinase-3 binding	-
novel.328	NW_017547433.1	87288	88598	849	PF05225:helix-turn-helix, Psq domain	HTH_psq
novel.410	NW_017548217.1	1046	3284	786	PF04790:Sarcoglycan complex subunit protein	-
novel.600	NW_017551372.1	3032148	3037098	1614	PF04736:Eclosion hormone	-
novel.409	NW_017548194.1	929	3530	906	PF04669:Polysaccharide biosynthesis	-
novel.436	NW_017548708.1	2448700	2450309	1610	PF04500:FLYWCH zinc finger domain	FLYWCH
novel.679	NW_017552867.1	812	1927	388	PF04410:Gar1/Naf1 RNA binding region	-
novel.288	NW_017547298.1	2682063	2684444	1552	PF04032:RNAse P Rpr2/Rpp21/SNM1 subunit domain	-
novel.298	NW_017547320.1	629057	631083	756	PF03911:Sec61beta family	-
novel.294	NW_017547320.1	628310	629728	615	PF03911:Sec61beta family	-
novel.891	NW_017560585.1	3328	7517	4190	PF03732:Retrotransposon gag protein	Retrotrans_gag
novel.619	NW_017551691.1	143699	145825	2127	PF03732:Retrotransposon gag protein	Retrotrans_gag
novel.362	NW_017547723.1	82	1376	340	PF03723:Hemocyanin, ig-like domain	-
novel.932	NW_017562455.1	3571264	3583045	11782	PF03564:Protein of unknown function (DUF1759)|PF05585:Putative peptidase (DUF1758)	-
novel.659	NW_017552543.1	3694562	3703907	7153	PF03175:DNA polymerase type B, organellar and viral	DNA_pol_B_2
novel.656	NW_017552543.1	3685152	3703894	14963	PF03175:DNA polymerase type B, organellar and viral	DNA_pol_B_2
novel.898	NW_017560984.1	82960	91355	539	PF02790:Cytochrome C oxidase subunit II, transmembrane domain|PF00116:Cytochrome C oxidase subunit II, periplasmic domain	-
novel.897	NW_017560984.1	82960	83508	549	PF02790:Cytochrome C oxidase subunit II, transmembrane domain|PF00116:Cytochrome C oxidase subunit II, periplasmic domain	-
novel.747	NW_017555100.1	1	1612	676	PF02145:Rap/ran-GAP	-
novel.559	NW_017550298.1	462344	465606	3101	PF01712:Deoxynucleoside kinase	-
novel.662	NW_017552579.1	1	4632	523	PF01663:Type I phosphodiesterase / nucleotide pyrophosphatase	-
novel.1008	NW_017566054.1	46	1914	234	PF01607:Chitin binding Peritrophin-A domain	CBM_14
novel.332	NW_017547453.1	1	1788	261	PF01496:V-type ATPase 116kDa subunit family	-
novel.669	NW_017552744.1	1	995	201	PF01496:V-type ATPase 116kDa subunit family	-
novel.842	NW_017558381.1	507	2485	335	PF01433:Peptidase family M1 domain	-
novel.808	NW_017557487.1	1	4668	483	PF01429:Methyl-CpG binding domain	MBD
novel.911	NW_017561398.1	1876	3074	861	PF01427:D-ala-D-ala dipeptidase	-
novel.901	NW_017561113.1	1829	7068	438	PF01412:Putative GTPase activating protein for Arf	-
novel.868	NW_017559349.1	40	901	223	PF01161:Phosphatidylethanolamine-binding protein	-
novel.734	NW_017554436.1	120	2579	805	PF01161:Phosphatidylethanolamine-binding protein	-
novel.739	NW_017554572.1	323	1727	526	PF01161:Phosphatidylethanolamine-binding protein	-
novel.503	NW_017549333.1	76	2284	465	PF01028:Eukaryotic DNA topoisomerase I, catalytic core	-
novel.841	NW_017558357.1	41	621	336	PF00736:EF-1 guanine nucleotide exchange domain	-
novel.972	NW_017564154.1	2395775	2406158	10384	PF00692:dUTPase	-
novel.971	NW_017564154.1	2395775	2406012	10238	PF00692:dUTPase	-
novel.609	NW_017551483.1	4322083	4326835	4753	PF00665:Integrase core domain|PF14223:gag-polypeptide of LTR copia-type|PF07727:Reverse transcriptase (RNA-dependent DNA polymerase)	RVT_2
novel.474	NW_017549015.1	11702	22218	10517	PF00665:Integrase core domain|PF09668:Aspartyl protease|PF00078:Reverse transcriptase (RNA-dependent DNA polymerase)	RVT_1
novel.473	NW_017549015.1	11702	22218	10517	PF00665:Integrase core domain|PF09668:Aspartyl protease|PF00078:Reverse transcriptase (RNA-dependent DNA polymerase)	RVT_1
novel.20	NW_017547098.1	7817211	7820441	3144	PF00665:Integrase core domain|PF07727:Reverse transcriptase (RNA-dependent DNA polymerase)|PF13976:GAG-pre-integrase domain	RVT_2
novel.692	NW_017553272.1	79524	97261	15949	PF00665:Integrase core domain|PF07727:Reverse transcriptase (RNA-dependent DNA polymerase)|PF00078:Reverse transcriptase (RNA-dependent DNA polymerase)|PF14223:gag-polypeptide of LTR copia-type	RVT_2
novel.693	NW_017553272.1	80098	94165	14068	PF00665:Integrase core domain|PF07727:Reverse transcriptase (RNA-dependent DNA polymerase)|PF00078:Reverse transcriptase (RNA-dependent DNA polymerase)|PF14223:gag-polypeptide of LTR copia-type	RVT_2
novel.1034	NW_017566786.1	1	6004	6004	PF00665:Integrase core domain|PF05380:Pao retrotransposon peptidase|PF03564:Protein of unknown function (DUF1759)|PF05585:Putative peptidase (DUF1758)	rve
novel.147	NW_017547180.1	401932	413963	12032	PF00665:Integrase core domain|PF02373:JmjC domain, hydroxylase	rve
novel.1001	NW_017565327.1	22	1786	970	PF00665:Integrase core domain|PF00385:Chromo (CHRromatin Organisation MOdifier) domain	rve
novel.626	NW_017551852.1	259886	267296	7411	PF00665:Integrase core domain|PF00078:Reverse transcriptase (RNA-dependent DNA polymerase)|PF03732:Retrotransposon gag protein	RVT_1
novel.996	NW_017565163.1	1	7347	7347	PF00665:Integrase core domain|PF00078:Reverse transcriptase (RNA-dependent DNA polymerase)	RVT_1
novel.995	NW_017565163.1	1	7347	7347	PF00665:Integrase core domain|PF00078:Reverse transcriptase (RNA-dependent DNA polymerase)	RVT_1
novel.353	NW_017547583.1	15498	25811	10314	PF00665:Integrase core domain|PF00078:Reverse transcriptase (RNA-dependent DNA polymerase)	RVT_1
novel.352	NW_017547583.1	15498	25811	10314	PF00665:Integrase core domain|PF00078:Reverse transcriptase (RNA-dependent DNA polymerase)	RVT_1
novel.276	NW_017547295.1	3633369	3634171	803	PF00665:Integrase core domain	rve
novel.80	NW_017547116.1	22948	28369	5422	PF00665:Integrase core domain	rve
novel.639	NW_017552156.1	208204	212110	3907	PF00665:Integrase core domain	rve
novel.360	NW_017547654.1	407638	416489	8852	PF00665:Integrase core domain	rve
novel.75	NW_017547116.1	22881	28368	5488	PF00665:Integrase core domain	rve
novel.768	NW_017556052.1	1264	3791	1317	PF00651:BTB/POZ domain	BTB
novel.235	NW_017547246.1	1514642	1517344	2703	PF00646:F-box domain	F-box
novel.766	NW_017555708.1	1	707	707	PF00634:BRCA2 repeat	-
novel.765	NW_017555689.1	1	1220	353	PF00630:Filamin/ABP280 repeat	-
novel.1016	NW_017566449.1	294	1908	1615	PF00574:Clp protease	-
novel.1017	NW_017566449.1	294	1903	1610	PF00574:Clp protease	-
novel.726	NW_017554046.1	1	691	245	PF00435:Spectrin repeat	-
novel.864	NW_017559211.1	417	1833	358	PF00431:CUB domain	CUB
novel.380	NW_017547999.1	206	1244	376	PF00364:Biotin-requiring enzyme	Biotin_lipoyl
novel.265	NW_017547285.1	374288	379512	1552	PF00313:'Cold-shock' DNA-binding domain	CSD
novel.542	NW_017550054.1	14748	16130	1312	PF00313:'Cold-shock' DNA-binding domain	CSD
novel.543	NW_017550054.1	14748	20330	1543	PF00313:'Cold-shock' DNA-binding domain	CSD
novel.855	NW_017558823.1	212	898	267	PF00307:Calponin homology (CH) domain	CH
novel.978	NW_017564324.1	1	1853	815	PF00240:Ubiquitin family	ubiquitin
novel.317	NW_017547361.1	25727	60925	5755	PF00206:Lyase|PF14698:Argininosuccinate lyase C-terminal	-
novel.756	NW_017555241.1	1	1420	286	PF00176:SNF2 family N-terminal domain	SNF2_N
novel.632	NW_017551927.1	287	2320	214	PF00176:SNF2 family N-terminal domain	SNF2_N
novel.595	NW_017551372.1	1908957	1912978	4022	PF00171:Aldehyde dehydrogenase family	Aldedh
novel.163	NW_017547183.1	5097703	5099876	2174	PF00130:Phorbol esters/diacylglycerol binding domain (C1 domain)	C1_1
novel.699	NW_017553635.1	497	2114	313	PF00128:Alpha amylase, catalytic domain	-
novel.432	NW_017548672.1	1	1246	332	PF00122:E1-E2 ATPase	E1-E2_ATPase
novel.326	NW_017547428.1	189	740	552	PF00115:Cytochrome C and Quinol oxidase polypeptide I	-
novel.327	NW_017547428.1	188	740	553	PF00115:Cytochrome C and Quinol oxidase polypeptide I	-
novel.430	NW_017548603.1	7379	8416	670	PF00112:Papain family cysteine protease	Peptidase_C1
novel.448	NW_017548752.1	1130624	1134304	3173	PF00096:Zinc finger, C2H2 type	zf-C2H2
novel.1072	NW_017566833.1	932683	936959	4277	PF00078:Reverse transcriptase (RNA-dependent DNA polymerase)|PF14529:Endonuclease-reverse transcriptase	RVT_1
novel.708	NW_017553742.1	1	10379	9220	PF00078:Reverse transcriptase (RNA-dependent DNA polymerase)|PF14529:Endonuclease-reverse transcriptase	RVT_1
novel.963	NW_017564110.1	2640872	2646112	5241	PF00078:Reverse transcriptase (RNA-dependent DNA polymerase)|PF14529:Endonuclease-reverse transcriptase	RVT_1
novel.422	NW_017548382.1	966253	972494	6242	PF00078:Reverse transcriptase (RNA-dependent DNA polymerase)|PF14529:Endonuclease-reverse transcriptase	RVT_1
novel.1015	NW_017566371.1	1	2095	2095	PF00078:Reverse transcriptase (RNA-dependent DNA polymerase)|PF13975:gag-polyprotein putative aspartyl protease	RVT_1
novel.867	NW_017559346.1	1	5886	5886	PF00078:Reverse transcriptase (RNA-dependent DNA polymerase)|PF09668:Aspartyl protease	RVT_1
novel.1062	NW_017566817.1	3580438	3586943	6506	PF00078:Reverse transcriptase (RNA-dependent DNA polymerase)|PF00665:Integrase core domain|PF07727:Reverse transcriptase (RNA-dependent DNA polymerase)	RVT_2
novel.14	NW_017547096.1	1965222	1970397	5176	PF00078:Reverse transcriptase (RNA-dependent DNA polymerase)|PF00665:Integrase core domain|PF03732:Retrotransposon gag protein	RVT_1
novel.715	NW_017553907.1	241739	247481	5743	PF00078:Reverse transcriptase (RNA-dependent DNA polymerase)|PF00665:Integrase core domain	RVT_1
novel.888	NW_017560447.1	1	5683	5683	PF00078:Reverse transcriptase (RNA-dependent DNA polymerase)|PF00665:Integrase core domain	RVT_1
novel.797	NW_017556897.1	10150	17462	6507	PF00078:Reverse transcriptase (RNA-dependent DNA polymerase)|PF00665:Integrase core domain	RVT_1
novel.887	NW_017560447.1	1	5683	5683	PF00078:Reverse transcriptase (RNA-dependent DNA polymerase)|PF00665:Integrase core domain	RVT_1
novel.849	NW_017558605.1	1	7549	7549	PF00078:Reverse transcriptase (RNA-dependent DNA polymerase)|PF00077:Retroviral aspartyl protease|PF00665:Integrase core domain	rve
novel.848	NW_017558605.1	1	7549	7549	PF00078:Reverse transcriptase (RNA-dependent DNA polymerase)|PF00077:Retroviral aspartyl protease|PF00665:Integrase core domain	rve
novel.506	NW_017549422.1	877	2384	1508	PF00078:Reverse transcriptase (RNA-dependent DNA polymerase)	RVT_1
novel.230	NW_017547244.1	5356	10530	3978	PF00078:Reverse transcriptase (RNA-dependent DNA polymerase)	RVT_1
novel.569	NW_017550603.1	240867	243284	2418	PF00078:Reverse transcriptase (RNA-dependent DNA polymerase)	RVT_1
novel.973	NW_017564154.1	3270110	3270575	466	PF00078:Reverse transcriptase (RNA-dependent DNA polymerase)	RVT_1
novel.207	NW_017547211.1	5661327	5667399	5355	PF00078:Reverse transcriptase (RNA-dependent DNA polymerase)	RVT_1
novel.60	NW_017547112.1	9366619	9369817	3199	PF00078:Reverse transcriptase (RNA-dependent DNA polymerase)	RVT_1
novel.1063	NW_017566817.1	3608437	3630019	2103	PF00078:Reverse transcriptase (RNA-dependent DNA polymerase)	RVT_1
novel.188	NW_017547204.1	136718	139959	3242	PF00078:Reverse transcriptase (RNA-dependent DNA polymerase)	RVT_1
novel.758	NW_017555337.1	349926	365615	15690	PF00078:Reverse transcriptase (RNA-dependent DNA polymerase)	RVT_1
novel.845	NW_017558517.1	1	1404	1404	PF00078:Reverse transcriptase (RNA-dependent DNA polymerase)	RVT_1
novel.1056	NW_017566817.1	3604717	3630475	3894	PF00078:Reverse transcriptase (RNA-dependent DNA polymerase)	RVT_1
novel.286	NW_017547298.1	1537295	1605988	2046	PF00078:Reverse transcriptase (RNA-dependent DNA polymerase)	RVT_1
novel.736	NW_017554517.1	99669	106437	6152	PF00078:Reverse transcriptase (RNA-dependent DNA polymerase)	RVT_1
novel.420	NW_017548382.1	430932	438929	7552	PF00078:Reverse transcriptase (RNA-dependent DNA polymerase)	RVT_1
novel.132	NW_017547174.1	2141666	2143559	1894	PF00078:Reverse transcriptase (RNA-dependent DNA polymerase)	RVT_1
novel.346	NW_017547544.1	184	816	633	PF00069:Protein kinase domain	Pkinase
novel.135	NW_017547174.1	1647481	1863931	2426	PF00046:Homeobox domain	Homeobox
novel.8	NW_017547093.1	449188	451897	2710	PF00035:Double-stranded RNA binding motif|PF14622:Ribonuclease-III-like	-
novel.500	NW_017549298.1	6311	6925	312	-	-
novel.501	NW_017549310.1	2303	6204	900	-	-
novel.502	NW_017549310.1	3717	5810	1793	-	-
novel.504	NW_017549353.1	326	4361	3344	-	-
novel.509	NW_017549480.1	3	2723	647	-	-
novel.663	NW_017552589.1	277	1279	221	-	-
novel.664	NW_017552651.1	2708	23699	3537	-	-
novel.667	NW_017552654.1	95116	95996	881	-	-
novel.666	NW_017552654.1	98117	102453	4337	-	-
novel.1	NW_017547090.1	196482	197781	785	-	-
novel.9	NW_017547094.1	34012	35033	1022	-	-
novel.816	NW_017557621.1	881796	882689	894	-	-
novel.814	NW_017557621.1	3794046	3796822	1881	-	-
novel.815	NW_017557621.1	11052882	11055390	2037	-	-
novel.813	NW_017557621.1	878999	882689	3458	-	-
novel.810	NW_017557500.1	1	790	790	-	-
novel.811	NW_017557537.1	19	870	672	-	-
novel.957	NW_017563848.1	1	938	422	-	-
novel.956	NW_017563773.1	1	1390	815	-	-
novel.955	NW_017563763.1	20	2628	2609	-	-
novel.954	NW_017563720.1	139074	147758	2503	-	-
novel.953	NW_017563671.1	126455	136622	10168	-	-
novel.952	NW_017563322.1	4008	9712	1069	-	-
novel.818	NW_017557621.1	1157606	1167362	9757	-	-
novel.950	NW_017563232.1	16	1089	1074	-	-
novel.264	NW_017547284.1	1018892	1023630	497	-	-
novel.266	NW_017547290.1	143309	144915	1607	-	-
novel.261	NW_017547282.1	4450719	4453180	2235	-	-
novel.260	NW_017547281.1	2232258	2237382	5125	-	-
novel.263	NW_017547284.1	854509	862505	5642	-	-
novel.262	NW_017547282.1	6253061	6292076	489	-	-
novel.342	NW_017547507.1	2105706	2106847	1118	-	-
novel.343	NW_017547507.1	74095	77076	2982	-	-
novel.340	NW_017547507.1	1889617	1890511	895	-	-
novel.341	NW_017547507.1	2104955	2105607	653	-	-
novel.269	NW_017547292.1	28691	29668	978	-	-
novel.344	NW_017547507.1	1889617	1890511	895	-	-
novel.345	NW_017547507.1	3091703	3092746	1044	-	-
novel.177	NW_017547192.1	2069554	2088386	5115	-	-
novel.819	NW_017557621.1	3791461	3795955	4495	-	-
novel.469	NW_017548904.1	2042	3719	703	-	-
novel.468	NW_017548900.1	1072404	1074293	779	-	-
novel.866	NW_017559329.1	2867	4357	492	-	-
novel.463	NW_017548866.1	535753	547226	2141	-	-
novel.462	NW_017548866.1	538025	547221	9046	-	-
novel.460	NW_017548842.1	39	638	371	-	-
novel.467	NW_017548900.1	1117493	1281202	1415	-	-
novel.466	NW_017548900.1	962157	966292	4136	-	-
novel.465	NW_017548874.1	1	605	605	-	-
novel.464	NW_017548874.1	5	547	543	-	-
novel.650	NW_017552406.1	43615	48029	2784	-	-
novel.651	NW_017552458.1	222	547	326	-	-
novel.379	NW_017547986.1	1	8412	8412	-	-
novel.210	NW_017547211.1	5380210	5386796	6448	-	-
novel.860	NW_017558983.1	292333	293171	839	-	-
novel.658	NW_017552543.1	2829264	2833344	3989	-	-
novel.211	NW_017547225.1	2311487	2311780	294	-	-
novel.1009	NW_017566080.1	1014	2666	1143	-	-
novel.1005	NW_017565809.1	1	2048	2048	-	-
novel.1004	NW_017565631.1	1	2116	427	-	-
novel.1007	NW_017565974.1	1	1062	320	-	-
novel.1000	NW_017565268.1	1085	1374	290	-	-
novel.1003	NW_017565552.1	29	431	403	-	-
novel.1002	NW_017565398.1	12882	13829	339	-	-
novel.544	NW_017550058.1	91670	92529	860	-	-
novel.399	NW_017548171.1	163592	168569	831	-	-
novel.398	NW_017548171.1	451	4413	3963	-	-
novel.545	NW_017550058.1	91669	92529	861	-	-
novel.394	NW_017548050.1	22231	23765	1535	-	-
novel.397	NW_017548094.1	164820	170143	5324	-	-
novel.396	NW_017548094.1	165467	170142	4676	-	-
novel.391	NW_017548025.1	301641	301956	316	-	-
novel.390	NW_017548020.1	6102946	6104033	1088	-	-
novel.393	NW_017548041.1	88144	91548	3405	-	-
novel.392	NW_017548041.1	76569	77230	662	-	-
novel.764	NW_017555629.1	140689	142579	1891	-	-
novel.547	NW_017550070.1	1	3065	3065	-	-
novel.760	NW_017555390.1	1	1110	509	-	-
novel.761	NW_017555512.1	1	4259	1351	-	-
novel.762	NW_017555537.1	62	943	602	-	-
novel.763	NW_017555577.1	1346	2183	838	-	-
novel.540	NW_017549990.1	1	1301	1301	-	-
novel.958	NW_017563863.1	129	1062	333	-	-
novel.769	NW_017556108.1	473	1341	296	-	-
novel.541	NW_017550014.1	126320	129750	3431	-	-
novel.162	NW_017547183.1	2621222	2632932	11711	-	-
novel.160	NW_017547183.1	1676356	1681055	4700	-	-
novel.161	NW_017547183.1	2271241	2278537	2748	-	-
novel.166	NW_017547184.1	3221309	3225105	3797	-	-
novel.167	NW_017547184.1	4206779	4209509	1421	-	-
novel.164	NW_017547183.1	3954047	3958822	470	-	-
novel.165	NW_017547184.1	1327403	1328523	396	-	-
novel.168	NW_017547184.1	2408962	2418383	9344	-	-
novel.169	NW_017547184.1	3221309	3225105	3797	-	-
novel.625	NW_017551844.1	834	1945	1112	-	-
novel.624	NW_017551820.1	1083574	1087408	2139	-	-
novel.627	NW_017551881.1	109	4182	4074	-	-
novel.621	NW_017551736.1	10473	12673	2201	-	-
novel.620	NW_017551736.1	10481	12672	2192	-	-
novel.623	NW_017551820.1	1206669	1209558	2890	-	-
novel.622	NW_017551820.1	341256	343366	716	-	-
novel.782	NW_017556656.1	4613346	4615528	2183	-	-
novel.783	NW_017556656.1	5479454	5481317	1864	-	-
novel.781	NW_017556656.1	2972931	2976630	3700	-	-
novel.629	NW_017551919.1	477621	488159	908	-	-
novel.628	NW_017551901.1	7763	9806	2044	-	-
novel.784	NW_017556656.1	5657272	5664572	7301	-	-
novel.785	NW_017556656.1	2972927	2983346	4168	-	-
novel.227	NW_017547239.1	650842	653342	423	-	-
novel.919	NW_017561954.1	622	1653	1032	-	-
novel.918	NW_017561838.1	2281	3324	243	-	-
novel.951	NW_017563286.1	108	1098	991	-	-
novel.913	NW_017561421.1	1456	2371	362	-	-
novel.910	NW_017561314.1	443	5590	361	-	-
novel.917	NW_017561552.1	108	965	541	-	-
novel.916	NW_017561540.1	38	1420	513	-	-
novel.915	NW_017561461.1	157	1907	275	-	-
novel.914	NW_017561449.1	4	1643	783	-	-
novel.597	NW_017551372.1	3174259	3205414	892	-	-
novel.596	NW_017551372.1	1954729	1956080	1352	-	-
novel.222	NW_017547231.1	1042457	1046062	3606	-	-
novel.778	NW_017556541.1	1	540	540	-	-
novel.306	NW_017547336.1	1770	5080	969	-	-
novel.307	NW_017547337.1	33017	42691	3084	-	-
novel.304	NW_017547331.1	3406109	3407628	1520	-	-
novel.594	NW_017551276.1	93	1145	326	-	-
novel.302	NW_017547330.1	1564781	1568896	4116	-	-
novel.303	NW_017547330.1	1562472	1563986	1515	-	-
novel.300	NW_017547323.1	1616	6290	877	-	-
novel.716	NW_017553907.1	560267	562077	768	-	-
novel.719	NW_017553907.1	1998284	2002384	2209	-	-
novel.593	NW_017551258.1	1	341	341	-	-
novel.308	NW_017547337.1	2205490	2206912	1423	-	-
novel.431	NW_017548650.1	520	1536	325	-	-
novel.433	NW_017548708.1	633862	636367	878	-	-
novel.434	NW_017548708.1	963922	966300	575	-	-
novel.435	NW_017548708.1	990917	994194	1193	-	-
novel.437	NW_017548708.1	2452005	2456159	3874	-	-
novel.438	NW_017548708.1	620675	627032	6358	-	-
novel.439	NW_017548752.1	906965	910322	533	-	-
novel.533	NW_017549942.1	105259	109745	4487	-	-
novel.532	NW_017549913.1	3371	3833	463	-	-
novel.535	NW_017549942.1	1129483	1136926	387	-	-
novel.534	NW_017549942.1	414497	420785	6289	-	-
novel.537	NW_017549942.1	414497	420785	6289	-	-
novel.536	NW_017549942.1	357765	358420	602	-	-
novel.614	NW_017551593.1	29676	30700	939	-	-
novel.925	NW_017562255.1	24	2490	882	-	-
novel.615	NW_017551625.1	1392078	1393854	1777	-	-
novel.616	NW_017551625.1	1394949	1395527	579	-	-
novel.259	NW_017547281.1	429394	436063	6670	-	-
novel.617	NW_017551625.1	1396021	1397170	1150	-	-
novel.224	NW_017547234.1	1097131	1101076	2716	-	-
novel.869	NW_017559525.1	1319	4081	2763	-	-
novel.865	NW_017559246.1	24	1764	805	-	-
novel.863	NW_017559142.1	540	4420	304	-	-
novel.347	NW_017547556.1	48268	56073	2709	-	-
novel.238	NW_017547247.1	1316869	1328839	10888	-	-
novel.239	NW_017547254.1	2157554	2160988	1952	-	-
novel.548	NW_017550130.1	978	4367	674	-	-
novel.233	NW_017547244.1	215545	222476	1813	-	-
novel.231	NW_017547244.1	732736	736958	837	-	-
novel.236	NW_017547247.1	923345	927560	1474	-	-
novel.237	NW_017547247.1	1107423	1124244	1039	-	-
novel.234	NW_017547246.1	1031631	1033877	714	-	-
novel.1074	NW_017566834.1	45009	168557	1666	-	-
novel.1075	NW_017566834.1	795535	802024	6490	-	-
novel.1076	NW_017566836.1	1	5098	3670	-	-
novel.1077	NW_017566836.1	1671	5098	3428	-	-
novel.1071	NW_017566832.1	3243715	3244323	609	-	-
novel.1073	NW_017566834.1	785758	804810	1857	-	-
novel.1078	NW_017566837.1	3412440	3413050	611	-	-
novel.1079	NW_017566837.1	1562354	1563987	1634	-	-
novel.252	NW_017547272.1	542238	547324	5087	-	-
novel.458	NW_017548795.1	53679	55244	1566	-	-
novel.253	NW_017547275.1	700383	705920	1876	-	-
novel.713	NW_017553797.1	46	1146	524	-	-
novel.459	NW_017548815.1	1517	3074	302	-	-
novel.88	NW_017547118.1	3089432	3096037	987	-	-
novel.89	NW_017547126.1	266246	269341	444	-	-
novel.223	NW_017547234.1	189295	189795	479	-	-
novel.712	NW_017553785.1	61	644	584	-	-
novel.84	NW_017547118.1	1503046	1508855	367	-	-
novel.59	NW_017547112.1	7054653	7065948	1276	-	-
novel.58	NW_017547112.1	5397356	5400014	2659	-	-
novel.85	NW_017547118.1	1513542	1518827	508	-	-
novel.53	NW_017547112.1	5397356	5400014	2659	-	-
novel.52	NW_017547112.1	4883683	4887382	1450	-	-
novel.51	NW_017547112.1	3336004	3336301	298	-	-
novel.50	NW_017547107.1	8668146	8670369	2185	-	-
novel.57	NW_017547112.1	2381591	2390201	3449	-	-
novel.56	NW_017547112.1	2380165	2380994	830	-	-
novel.55	NW_017547112.1	9358622	9370604	7588	-	-
novel.54	NW_017547112.1	6825107	6835035	9929	-	-
novel.128	NW_017547167.1	1742080	1743664	1344	-	-
novel.129	NW_017547167.1	125409	126611	1203	-	-
novel.126	NW_017547161.1	7152806	7154257	1452	-	-
novel.127	NW_017547167.1	599040	599831	792	-	-
novel.124	NW_017547161.1	7152810	7154259	1450	-	-
novel.125	NW_017547161.1	6138912	6142453	2921	-	-
novel.122	NW_017547161.1	5052236	5053118	883	-	-
novel.123	NW_017547161.1	6843513	6853404	9892	-	-
novel.120	NW_017547161.1	1461517	1465958	1676	-	-
novel.121	NW_017547161.1	2609273	2609790	518	-	-
novel.899	NW_017561013.1	4	933	387	-	-
novel.896	NW_017560967.1	6	1681	228	-	-
novel.894	NW_017560835.1	51	1961	1911	-	-
novel.895	NW_017560922.1	1475	3068	1594	-	-
novel.893	NW_017560641.1	1589	4947	657	-	-
novel.890	NW_017560491.1	130	2260	1215	-	-
novel.289	NW_017547299.1	2593590	2599961	2247	-	-
novel.694	NW_017553348.1	1797	3980	2184	-	-
novel.695	NW_017553447.1	2331	3514	647	-	-
novel.696	NW_017553475.1	33	1460	1428	-	-
novel.697	NW_017553490.1	1	2499	1536	-	-
novel.690	NW_017553232.1	1673616	1679581	5966	-	-
novel.691	NW_017553268.1	157	1315	586	-	-
novel.755	NW_017555212.1	82	2269	727	-	-
novel.754	NW_017555192.1	619020	619806	787	-	-
novel.757	NW_017555315.1	59	942	884	-	-
novel.698	NW_017553588.1	89593	96210	6618	-	-
novel.753	NW_017555192.1	603761	604325	565	-	-
novel.199	NW_017547209.1	307602	316313	7763	-	-
novel.198	NW_017547209.1	191342	191889	548	-	-
novel.193	NW_017547204.1	1998134	2001158	1687	-	-
novel.192	NW_017547204.1	950810	956753	5944	-	-
novel.191	NW_017547204.1	305671	306145	475	-	-
novel.190	NW_017547204.1	3519493	3525260	5768	-	-
novel.197	NW_017547209.1	28696	40334	505	-	-
novel.196	NW_017547207.1	1513593	1515497	268	-	-
novel.195	NW_017547206.1	4938	15641	1324	-	-
novel.194	NW_017547204.1	2157361	2158871	1511	-	-
novel.575	NW_017550823.1	1940	3108	526	-	-
novel.574	NW_017550812.1	1439	2212	774	-	-
novel.577	NW_017550859.1	1	776	275	-	-
novel.576	NW_017550842.1	253901	256025	2125	-	-
novel.571	NW_017550621.1	769729	770421	693	-	-
novel.570	NW_017550603.1	921492	922107	616	-	-
novel.573	NW_017550758.1	42	2044	357	-	-
novel.572	NW_017550627.1	111	1020	315	-	-
novel.672	NW_017552778.1	5467	6782	1316	-	-
novel.673	NW_017552783.1	861	1820	960	-	-
novel.670	NW_017552763.1	2679	3160	482	-	-
novel.671	NW_017552763.1	3269	4345	387	-	-
novel.579	NW_017550914.1	116484	118329	1846	-	-
novel.578	NW_017550876.1	85889	89974	4086	-	-
novel.674	NW_017552783.1	861	1820	960	-	-
novel.675	NW_017552789.1	146	2351	454	-	-
novel.829	NW_017557834.1	1	1257	1257	-	-
novel.828	NW_017557832.1	1	1648	848	-	-
novel.823	NW_017557724.1	993	1879	220	-	-
novel.822	NW_017557672.1	193672	195418	1747	-	-
novel.820	NW_017557621.1	10098224	10277392	7632	-	-
novel.827	NW_017557821.1	1	1296	828	-	-
novel.826	NW_017557809.1	1	4327	794	-	-
novel.824	NW_017557731.1	7	1683	985	-	-
novel.588	NW_017551091.1	33935	45537	2954	-	-
novel.589	NW_017551091.1	43035	45537	2473	-	-
novel.942	NW_017562946.1	58	1511	342	-	-
novel.943	NW_017563067.1	1	1250	240	-	-
novel.944	NW_017563078.1	1594	2285	692	-	-
novel.945	NW_017563131.1	33	674	642	-	-
novel.946	NW_017563186.1	1259076	1259974	251	-	-
novel.947	NW_017563186.1	2475922	2485513	9592	-	-
novel.580	NW_017550915.1	1620599	1621732	1134	-	-
novel.581	NW_017550922.1	121598	122929	1332	-	-
novel.582	NW_017550922.1	1364868	1369443	4576	-	-
novel.583	NW_017550922.1	1370036	1372516	2481	-	-
novel.584	NW_017550922.1	1520571	1526233	5663	-	-
novel.586	NW_017550997.1	1	3318	3318	-	-
novel.277	NW_017547295.1	3916621	3916910	290	-	-
novel.274	NW_017547295.1	3474708	3477052	2345	-	-
novel.275	NW_017547295.1	3916668	3945880	226	-	-
novel.272	NW_017547295.1	3189729	3195907	6179	-	-
novel.273	NW_017547295.1	3191890	3195905	2298	-	-
novel.270	NW_017547292.1	1979919	1986983	7065	-	-
novel.271	NW_017547295.1	1720529	1724402	2691	-	-
novel.377	NW_017547915.1	1758683	1760263	1581	-	-
novel.376	NW_017547915.1	313365	325527	4194	-	-
novel.375	NW_017547915.1	69300	70565	1266	-	-
novel.373	NW_017547910.1	794687	795517	658	-	-
novel.372	NW_017547910.1	757602	758639	1038	-	-
novel.278	NW_017547295.1	4328091	4338344	1127	-	-
novel.279	NW_017547297.1	428780	435702	6923	-	-
novel.408	NW_017548188.1	350	2514	758	-	-
novel.457	NW_017548795.1	42207	42507	301	-	-
novel.401	NW_017548182.1	4895	10564	5670	-	-
novel.400	NW_017548182.1	3401	10565	5583	-	-
novel.403	NW_017548183.1	1485156	1490732	759	-	-
novel.402	NW_017548183.1	722878	726202	3325	-	-
novel.405	NW_017548183.1	304575	309816	1500	-	-
novel.404	NW_017548183.1	1492612	1495826	3215	-	-
novel.407	NW_017548183.1	1805639	1806113	475	-	-
novel.406	NW_017548183.1	1047441	1054745	850	-	-
novel.546	NW_017550070.1	1	3065	3065	-	-
novel.450	NW_017548752.1	1104383	1111748	3959	-	-
novel.451	NW_017548756.1	6663	10886	4224	-	-
novel.949	NW_017563219.1	2	466	465	-	-
novel.478	NW_017549038.1	8796966	8809452	5484	-	-
novel.479	NW_017549038.1	8907850	8912866	5017	-	-
novel.516	NW_017549572.1	4	1563	571	-	-
novel.475	NW_017549033.1	1	2053	2053	-	-
novel.476	NW_017549038.1	29318	47462	1228	-	-
novel.477	NW_017549038.1	5907221	5907773	399	-	-
novel.470	NW_017548920.1	582651	584539	1889	-	-
novel.471	NW_017548920.1	579960	581673	1345	-	-
novel.472	NW_017549012.1	58	4162	4105	-	-
novel.3	NW_017547090.1	3326058	3335224	4135	-	-
novel.568	NW_017550575.1	1277466	1279370	1905	-	-
novel.17	NW_017547098.1	2591851	2597408	5236	-	-
novel.15	NW_017547098.1	3655851	3971899	1179	-	-
novel.13	NW_017547095.1	1344777	1351750	1313	-	-
novel.12	NW_017547095.1	16636	22971	978	-	-
novel.11	NW_017547095.1	6432	26969	3387	-	-
novel.10	NW_017547094.1	372052	372411	360	-	-
novel.591	NW_017551177.1	1758662	1768492	9831	-	-
novel.19	NW_017547098.1	6796122	6798772	2651	-	-
novel.1030	NW_017566728.1	2702666	2711967	9302	-	-
novel.1031	NW_017566728.1	5401396	5403195	1648	-	-
novel.1035	NW_017566795.1	90411	92255	1845	-	-
novel.1036	NW_017566795.1	177232	181911	4680	-	-
novel.1037	NW_017566800.1	3084301	3086674	2286	-	-
novel.1038	NW_017566800.1	3856778	3861050	2475	-	-
novel.86	NW_017547118.1	3100206	3105777	5572	-	-
novel.87	NW_017547118.1	3580922	3582552	1631	-	-
novel.81	NW_017547116.1	1759112	1766186	1454	-	-
novel.83	NW_017547118.1	97884	99266	1383	-	-
novel.993	NW_017564856.1	410546	411223	322	-	-
novel.992	NW_017564791.1	2	2352	256	-	-
novel.991	NW_017564715.1	685	2222	285	-	-
novel.997	NW_017565174.1	1	956	268	-	-
novel.994	NW_017564983.1	1	2396	2396	-	-
novel.607	NW_017551483.1	3548164	3548923	760	-	-
novel.999	NW_017565268.1	46	1377	819	-	-
novel.388	NW_017548020.1	4660	13192	674	-	-
novel.389	NW_017548020.1	2700728	2703128	2401	-	-
novel.386	NW_017548020.1	2700707	2703142	2436	-	-
novel.387	NW_017548020.1	6102946	6104033	1088	-	-
novel.384	NW_017548003.1	3782651	3785231	2581	-	-
novel.385	NW_017548003.1	5189695	5191610	1916	-	-
novel.382	NW_017548003.1	4036814	4044007	2738	-	-
novel.383	NW_017548003.1	918391	919320	218	-	-
novel.381	NW_017548003.1	719674	721142	341	-	-
novel.229	NW_017547243.1	124369	125533	1165	-	-
novel.560	NW_017550300.1	165	1053	309	-	-
novel.228	NW_017547239.1	1965206	1973232	8006	-	-
novel.561	NW_017550329.1	140	1737	318	-	-
novel.490	NW_017549085.1	1738496	1738756	261	-	-
novel.157	NW_017547181.1	5095056	5115218	1510	-	-
novel.156	NW_017547181.1	5018331	5018607	277	-	-
novel.155	NW_017547181.1	4912013	4912267	255	-	-
novel.153	NW_017547181.1	3328154	3376568	274	-	-
novel.152	NW_017547181.1	1908323	1909713	1391	-	-
novel.150	NW_017547181.1	557811	585577	550	-	-
novel.159	NW_017547182.1	968854	969345	492	-	-
novel.158	NW_017547182.1	877112	879713	2602	-	-
novel.636	NW_017552014.1	1539459	1540611	534	-	-
novel.637	NW_017552046.1	1	2490	460	-	-
novel.635	NW_017552014.1	394523	397160	2638	-	-
novel.633	NW_017551959.1	694	2277	1098	-	-
novel.630	NW_017551919.1	815339	862439	799	-	-
novel.631	NW_017551926.1	9	1225	1217	-	-
novel.807	NW_017557482.1	1600	2214	615	-	-
novel.638	NW_017552083.1	1	2335	540	-	-
novel.221	NW_017547231.1	135520	141897	6378	-	-
novel.908	NW_017561247.1	846	1878	1033	-	-
novel.909	NW_017561301.1	31	1521	568	-	-
novel.220	NW_017547229.1	2343584	2346782	3199	-	-
novel.904	NW_017561161.1	16	456	220	-	-
novel.905	NW_017561193.1	1	1489	1489	-	-
novel.906	NW_017561244.1	60729	62923	2195	-	-
novel.900	NW_017561063.1	15	453	439	-	-
novel.902	NW_017561123.1	1027	1530	504	-	-
novel.903	NW_017561129.1	94	2642	1425	-	-
novel.491	NW_017549088.1	1122	5048	822	-	-
novel.339	NW_017547507.1	1230127	1253039	5379	-	-
novel.338	NW_017547507.1	934239	941320	6081	-	-
novel.333	NW_017547487.1	457359	464583	970	-	-
novel.331	NW_017547443.1	241035	244710	3676	-	-
novel.337	NW_017547498.1	268547	277488	8942	-	-
novel.336	NW_017547497.1	61508	70294	381	-	-
novel.335	NW_017547487.1	459007	461326	529	-	-
novel.334	NW_017547487.1	809494	821495	360	-	-
novel.702	NW_017553713.1	832877	834478	1602	-	-
novel.703	NW_017553713.1	36479	44034	7556	-	-
novel.700	NW_017553681.1	673	1094	422	-	-
novel.701	NW_017553713.1	571361	583317	11002	-	-
novel.706	NW_017553715.1	1	580	580	-	-
novel.707	NW_017553724.1	1	489	305	-	-
novel.704	NW_017553713.1	222597	224039	1289	-	-
novel.705	NW_017553713.1	832407	834478	2072	-	-
novel.554	NW_017550293.1	1447	3218	641	-	-
novel.445	NW_017548752.1	1091827	1092744	918	-	-
novel.444	NW_017548752.1	1074104	1083594	2707	-	-
novel.528	NW_017549724.1	11462	13372	1911	-	-
novel.446	NW_017548752.1	1093306	1097574	1253	-	-
novel.441	NW_017548752.1	1000624	1006102	4035	-	-
novel.440	NW_017548752.1	1007257	1018337	2136	-	-
novel.443	NW_017548752.1	1048419	1054508	3120	-	-
novel.442	NW_017548752.1	1020674	1025256	1111	-	-
novel.522	NW_017549609.1	2218889	2219810	922	-	-
novel.523	NW_017549609.1	2411841	2413170	479	-	-
novel.520	NW_017549608.1	36	688	653	-	-
novel.521	NW_017549609.1	1849225	1862133	2618	-	-
novel.449	NW_017548752.1	33043	219329	1024	-	-
novel.524	NW_017549609.1	4168346	4171888	3543	-	-
novel.525	NW_017549609.1	4839938	4841474	1537	-	-
novel.38	NW_017547105.1	480085	480869	785	-	-
novel.979	NW_017564331.1	166	3660	284	-	-
novel.871	NW_017559691.1	1	1765	551	-	-
novel.872	NW_017559718.1	182	1737	1556	-	-
novel.873	NW_017559788.1	880508	881096	589	-	-
novel.875	NW_017559877.1	1797	4014	428	-	-
novel.877	NW_017560029.1	1	810	810	-	-
novel.878	NW_017560060.1	1	1743	1743	-	-
novel.879	NW_017560068.1	1	1499	1499	-	-
novel.975	NW_017564168.1	807	3157	590	-	-
novel.212	NW_017547229.1	540108	542033	1926	-	-
novel.977	NW_017564294.1	769	3019	2251	-	-
novel.976	NW_017564284.1	6	1418	1413	-	-
novel.35	NW_017547103.1	3480993	3483940	522	-	-
novel.213	NW_017547229.1	1874851	1875210	360	-	-
novel.209	NW_017547211.1	4445602	4449963	4340	-	-
novel.208	NW_017547211.1	3540008	3541181	1174	-	-
novel.206	NW_017547211.1	5384778	5386796	2019	-	-
novel.205	NW_017547211.1	3536850	3537343	494	-	-
novel.204	NW_017547211.1	3519133	3521344	2212	-	-
novel.203	NW_017547211.1	2566986	2575765	8780	-	-
novel.202	NW_017547210.1	859596	863621	4026	-	-
novel.201	NW_017547209.1	692572	705431	3508	-	-
novel.200	NW_017547209.1	28756	31663	2908	-	-
novel.599	NW_017551372.1	2873263	2875342	2080	-	-
novel.249	NW_017547263.1	1	366	366	-	-
novel.218	NW_017547229.1	943309	949462	6154	-	-
novel.248	NW_017547263.1	554822	557663	2842	-	-
novel.219	NW_017547229.1	2155332	2168277	2224	-	-
novel.598	NW_017551372.1	1300042	1300780	739	-	-
novel.354	NW_017547602.1	999423	1003092	3556	-	-
novel.357	NW_017547619.1	708875	709815	941	-	-
novel.356	NW_017547602.1	997927	998842	916	-	-
novel.590	NW_017551177.1	1758681	1767906	5296	-	-
novel.247	NW_017547261.1	4118978	4120351	479	-	-
novel.34	NW_017547103.1	1829955	1831074	1120	-	-
novel.610	NW_017551483.1	984057	1268252	1765	-	-
novel.69	NW_017547114.1	3878968	3879571	604	-	-
novel.66	NW_017547114.1	216614	220050	3437	-	-
novel.67	NW_017547114.1	4124070	4180270	555	-	-
novel.64	NW_017547113.1	3233133	3235176	1612	-	-
novel.65	NW_017547113.1	5253078	5255144	2067	-	-
novel.62	NW_017547113.1	5266185	5360769	932	-	-
novel.63	NW_017547113.1	2189855	2190630	776	-	-
novel.61	NW_017547113.1	68044	105846	715	-	-
novel.113	NW_017547142.1	4045531	4049361	3831	-	-
novel.112	NW_017547142.1	4051684	4054475	2541	-	-
novel.111	NW_017547142.1	4027124	4049741	5517	-	-
novel.110	NW_017547142.1	4062041	4069393	7327	-	-
novel.117	NW_017547145.1	1564166	1564838	498	-	-
novel.116	NW_017547142.1	4245035	4245780	746	-	-
novel.115	NW_017547142.1	4070768	4073029	2262	-	-
novel.114	NW_017547142.1	4061996	4069758	7763	-	-
novel.119	NW_017547145.1	1974347	1974901	555	-	-
novel.118	NW_017547145.1	2083093	2084273	1181	-	-
novel.1069	NW_017566832.1	1530481	1534564	1982	-	-
novel.1068	NW_017566832.1	1529664	1530317	654	-	-
novel.558	NW_017550298.1	456683	474753	7013	-	-
novel.1061	NW_017566817.1	2837686	2841360	3675	-	-
novel.1060	NW_017566817.1	2578144	2584408	4456	-	-
novel.1067	NW_017566832.1	1363100	1366816	3717	-	-
novel.1066	NW_017566832.1	1346321	1347894	338	-	-
novel.1065	NW_017566832.1	5098755	5100391	619	-	-
novel.1064	NW_017566832.1	255803	262842	1418	-	-
novel.612	NW_017551561.1	9703	12578	2250	-	-
novel.748	NW_017555149.1	318791	320956	2166	-	-
novel.749	NW_017555149.1	322403	323680	1278	-	-
novel.613	NW_017551561.1	18149	19243	1095	-	-
novel.744	NW_017554873.1	3077	5425	1284	-	-
novel.745	NW_017554876.1	390	3067	845	-	-
novel.742	NW_017554735.1	18541	21295	2755	-	-
novel.743	NW_017554735.1	204607	213183	8577	-	-
novel.741	NW_017554711.1	657	1624	416	-	-
novel.189	NW_017547204.1	305671	306145	475	-	-
novel.184	NW_017547195.1	1242747	1250514	2205	-	-
novel.185	NW_017547196.1	4204	7661	773	-	-
novel.186	NW_017547203.1	22067	28799	6733	-	-
novel.187	NW_017547204.1	3869	9364	2347	-	-
novel.180	NW_017547192.1	1337330	1340045	2716	-	-
novel.181	NW_017547195.1	310918	312455	1538	-	-
novel.182	NW_017547195.1	1528452	1533653	389	-	-
novel.183	NW_017547195.1	1209198	1210518	1321	-	-
novel.566	NW_017550575.1	714335	744287	964	-	-
novel.567	NW_017550575.1	1277466	1279370	1905	-	-
novel.564	NW_017550386.1	742	1210	469	-	-
novel.562	NW_017550350.1	221617	222746	827	-	-
novel.563	NW_017550350.1	297679	298789	1111	-	-
novel.648	NW_017552313.1	1370	2117	748	-	-
novel.647	NW_017552309.1	38	5356	1033	-	-
novel.646	NW_017552299.1	1037	2424	899	-	-
novel.645	NW_017552260.1	113252	115024	1773	-	-
novel.644	NW_017552260.1	29520	39145	9626	-	-
novel.643	NW_017552260.1	29520	39143	9624	-	-
novel.642	NW_017552222.1	27	1612	1331	-	-
novel.641	NW_017552183.1	237350	238461	1112	-	-
novel.838	NW_017558236.1	1	1125	386	-	-
novel.839	NW_017558301.1	1	1902	635	-	-
novel.834	NW_017557981.1	1	567	282	-	-
novel.835	NW_017558007.1	1	2577	2577	-	-
novel.836	NW_017558117.1	1	662	662	-	-
novel.837	NW_017558133.1	1	689	689	-	-
novel.830	NW_017557834.1	2414	4227	1814	-	-
novel.831	NW_017557834.1	1	4227	3306	-	-
novel.832	NW_017557837.1	374	1368	656	-	-
novel.833	NW_017557870.1	103679	106491	2813	-	-
novel.935	NW_017562789.1	1	1526	1526	-	-
novel.934	NW_017562700.1	1272	2166	208	-	-
novel.937	NW_017562859.1	280	12353	395	-	-
novel.931	NW_017562455.1	3569775	3571220	1446	-	-
novel.930	NW_017562455.1	484591	579504	495	-	-
novel.933	NW_017562696.1	3089	4194	677	-	-
novel.243	NW_017547261.1	936116	941151	5015	-	-
novel.242	NW_017547257.1	2447811	2451087	486	-	-
novel.241	NW_017547257.1	2451483	2452529	1047	-	-
novel.240	NW_017547257.1	1589145	1596751	7037	-	-
novel.939	NW_017562892.1	44589	70112	686	-	-
novel.938	NW_017562863.1	339	982	644	-	-
novel.245	NW_017547261.1	2821602	2822203	602	-	-
novel.244	NW_017547261.1	1833897	1837421	1544	-	-
novel.361	NW_017547710.1	1376	3459	421	-	-
novel.363	NW_017547752.1	1480398	1484010	3613	-	-
novel.364	NW_017547768.1	680	4246	3567	-	-
novel.365	NW_017547797.1	143989	148377	4389	-	-
novel.366	NW_017547797.1	430067	430654	588	-	-
novel.367	NW_017547841.1	35017	35740	363	-	-
novel.368	NW_017547881.1	1127842	1149291	1461	-	-
novel.99	NW_017547132.1	1263284	1266628	3345	-	-
novel.418	NW_017548366.1	1480	6508	3367	-	-
novel.412	NW_017548243.1	341	3087	2747	-	-
novel.413	NW_017548260.1	3890	5392	1503	-	-
novel.411	NW_017548221.1	179	671	421	-	-
novel.416	NW_017548293.1	442973	456714	13742	-	-
novel.417	NW_017548293.1	2742323	2748020	1548	-	-
novel.414	NW_017548260.1	203	1833	278	-	-
novel.415	NW_017548260.1	3870	5392	1523	-	-
novel.759	NW_017555372.1	5	4074	4070	-	-
novel.709	NW_017553745.1	1551	5036	3486	-	-
novel.840	NW_017558315.1	14843	23808	890	-	-
novel.843	NW_017558486.1	1	744	289	-	-
novel.844	NW_017558516.1	1753	6348	3496	-	-
novel.847	NW_017558567.1	1	1389	288	-	-
novel.846	NW_017558519.1	44	2421	2378	-	-
novel.481	NW_017549038.1	5031766	5034589	885	-	-
novel.483	NW_017549038.1	8909188	8912866	3679	-	-
novel.482	NW_017549038.1	6320115	6324915	1397	-	-
novel.485	NW_017549064.1	10	839	830	-	-
novel.484	NW_017549046.1	1	827	827	-	-
novel.487	NW_017549085.1	140194	148363	1349	-	-
novel.486	NW_017549066.1	73	2332	1333	-	-
novel.489	NW_017549085.1	140094	148363	1736	-	-
novel.488	NW_017549085.1	1738447	1744045	1979	-	-
novel.1052	NW_017566817.1	2720276	2725864	1917	-	-
novel.1053	NW_017566817.1	2823814	2827288	952	-	-
novel.28	NW_017547102.1	4442781	4443129	349	-	-
novel.29	NW_017547102.1	5476376	5478135	387	-	-
novel.1057	NW_017566817.1	4336	4849	514	-	-
novel.1055	NW_017566817.1	3412395	3416151	3757	-	-
novel.22	NW_017547102.1	4443185	4444209	1025	-	-
novel.751	NW_017555149.1	1253993	1257270	450	-	-
novel.21	NW_017547102.1	2634095	2634424	330	-	-
novel.26	NW_017547102.1	3649337	3653405	3508	-	-
novel.447	NW_017548752.1	1104382	1111752	3836	-	-
novel.24	NW_017547102.1	990715	994790	473	-	-
novel.529	NW_017549727.1	10	442	433	-	-
novel.246	NW_017547261.1	2577020	2577341	217	-	-
novel.550	NW_017550151.1	920096	922181	640	-	-
novel.1027	NW_017566728.1	3470275	3473413	3139	-	-
novel.1026	NW_017566727.1	1	1964	1964	-	-
novel.1025	NW_017566682.1	2299832	2304746	1862	-	-
novel.1024	NW_017566682.1	230579	233611	3033	-	-
novel.1023	NW_017566674.1	90	1413	1081	-	-
novel.1022	NW_017566581.1	1	600	600	-	-
novel.1021	NW_017566536.1	857599	860525	358	-	-
novel.97	NW_017547132.1	6934514	6936125	638	-	-
novel.96	NW_017547132.1	6651941	6654318	2378	-	-
novel.95	NW_017547132.1	4912872	4922831	900	-	-
novel.94	NW_017547132.1	1264431	1266627	2197	-	-
novel.93	NW_017547129.1	72833	89915	788	-	-
novel.92	NW_017547129.1	43957	55611	677	-	-
novel.91	NW_017547126.1	768109	771844	3736	-	-
novel.90	NW_017547126.1	781740	786324	800	-	-
novel.984	NW_017564498.1	1	1129	1129	-	-
novel.985	NW_017564582.1	470904	481818	7035	-	-
novel.986	NW_017564582.1	475963	477598	1636	-	-
novel.987	NW_017564582.1	1556165	1562148	841	-	-
novel.980	NW_017564424.1	4	1896	479	-	-
novel.981	NW_017564464.1	2629	7170	4542	-	-
novel.982	NW_017564464.1	12425	12794	370	-	-
novel.526	NW_017549687.1	1	1566	1566	-	-
novel.988	NW_017564592.1	1713	2816	470	-	-
novel.989	NW_017564655.1	2064397	2065481	1085	-	-
novel.767	NW_017556028.1	58	2916	2859	-	-
novel.98	NW_017547132.1	7563349	7564523	623	-	-
novel.148	NW_017547181.1	1372300	1379341	5508	-	-
novel.149	NW_017547181.1	531307	531756	450	-	-
novel.141	NW_017547177.1	683247	685265	458	-	-
novel.143	NW_017547177.1	6479664	6487773	5365	-	-
novel.145	NW_017547177.1	2235385	2236785	1401	-	-
novel.146	NW_017547180.1	1367194	1370781	3513	-	-
novel.788	NW_017556720.1	477481	477987	507	-	-
novel.678	NW_017552856.1	79	1056	978	-	-
novel.41	NW_017547105.1	1279934	1362547	708	-	-
novel.287	NW_017547298.1	1764046	1815004	1006	-	-
novel.285	NW_017547298.1	4290881	4293490	2610	-	-
novel.329	NW_017547443.1	143495	159715	4175	-	-
novel.281	NW_017547297.1	1557911	1572918	11696	-	-
novel.280	NW_017547297.1	545047	545397	351	-	-
novel.324	NW_017547427.1	3124826	3131692	2669	-	-
novel.325	NW_017547427.1	1666868	1669560	2693	-	-
novel.320	NW_017547364.1	527702	529458	765	-	-
novel.321	NW_017547386.1	35370	35598	229	-	-
novel.322	NW_017547427.1	1666870	1669553	2684	-	-
novel.737	NW_017554551.1	566	822	257	-	-
novel.735	NW_017554517.1	114565	122974	612	-	-
novel.733	NW_017554412.1	1	1350	1350	-	-
novel.732	NW_017554278.1	3	308	306	-	-
novel.731	NW_017554201.1	176	1288	253	-	-
novel.730	NW_017554189.1	1	646	412	-	-
novel.2	NW_017547090.1	1010562	1013147	2586	-	-
novel.456	NW_017548786.1	1	1055	254	-	-
novel.870	NW_017559663.1	14996	22020	2400	-	-
novel.454	NW_017548766.1	280	652	373	-	-
novel.455	NW_017548766.1	61	2920	1981	-	-
novel.453	NW_017548756.1	27307	30594	759	-	-
novel.519	NW_017549581.1	152529	157008	4480	-	-
novel.518	NW_017549581.1	183267	183835	569	-	-
novel.517	NW_017549581.1	12003	13857	1855	-	-
novel.676	NW_017552794.1	338818	347022	8205	-	-
novel.515	NW_017549544.1	312	1363	1052	-	-
novel.514	NW_017549490.1	1402097	1402738	531	-	-
novel.513	NW_017549490.1	949921	953228	3308	-	-
novel.512	NW_017549490.1	60087	62269	2183	-	-
novel.511	NW_017549490.1	60087	62269	2183	-	-
novel.805	NW_017557433.1	326	1293	332	-	-
novel.804	NW_017557365.1	2396	2979	584	-	-
novel.968	NW_017564110.1	6157072	6168390	11319	-	-
novel.969	NW_017564154.1	196869	322157	1103	-	-
novel.801	NW_017557149.1	30532	33013	2458	-	-
novel.800	NW_017557064.1	1	3341	395	-	-
novel.803	NW_017557222.1	86	1779	352	-	-
novel.802	NW_017557149.1	761858	763049	1192	-	-
novel.962	NW_017564110.1	1367616	1372175	4560	-	-
novel.960	NW_017563954.1	8157	13586	5430	-	-
novel.961	NW_017564110.1	1280885	1284266	860	-	-
novel.967	NW_017564110.1	4079791	4087480	7690	-	-
novel.964	NW_017564110.1	1367786	1372210	4425	-	-
novel.965	NW_017564110.1	1452631	1454693	2063	-	-
novel.359	NW_017547654.1	80507	103360	822	-	-
novel.358	NW_017547631.1	28	1247	407	-	-
novel.608	NW_017551483.1	4267786	4268705	920	-	-
novel.214	NW_017547229.1	2155747	2156493	747	-	-
novel.215	NW_017547229.1	2274363	2277311	2433	-	-
novel.216	NW_017547229.1	2343584	2346782	3199	-	-
novel.217	NW_017547229.1	59124	59835	712	-	-
novel.350	NW_017547578.1	1271040	1288699	1464	-	-
novel.601	NW_017551437.1	2036	2629	430	-	-
novel.355	NW_017547602.1	567151	572365	5215	-	-
novel.606	NW_017551483.1	3225670	3229030	709	-	-
novel.605	NW_017551483.1	3027608	3044238	16631	-	-
novel.604	NW_017551483.1	2652100	2657815	4095	-	-
novel.618	NW_017551625.1	1854233	1855208	976	-	-
novel.603	NW_017551470.1	1	607	607	-	-
novel.1050	NW_017566817.1	2689663	2694617	3899	-	-
novel.974	NW_017564154.1	3417897	3433344	15221	-	-
novel.789	NW_017556795.1	276041	279908	3868	-	-
novel.602	NW_017551469.1	254	1196	662	-	-
novel.1051	NW_017566817.1	2709497	2712818	2416	-	-
novel.23	NW_017547102.1	6902170	6905863	3694	-	-
novel.940	NW_017562892.1	89274	89631	358	-	-
novel.1059	NW_017566817.1	1282718	1291162	6050	-	-
novel.282	NW_017547297.1	1562204	1563627	1424	-	-
novel.27	NW_017547102.1	3654263	3657948	3177	-	-
novel.71	NW_017547115.1	594835	599175	675	-	-
novel.70	NW_017547115.1	139056	139652	597	-	-
novel.73	NW_017547115.1	3386248	3387949	1702	-	-
novel.72	NW_017547115.1	2025063	2025268	206	-	-
novel.74	NW_017547115.1	598773	600888	667	-	-
novel.76	NW_017547116.1	1977769	1978264	496	-	-
novel.79	NW_017547116.1	7736890	7737968	1079	-	-
novel.78	NW_017547116.1	6326630	6339301	3850	-	-
novel.104	NW_017547136.1	366173	367845	1673	-	-
novel.105	NW_017547139.1	29229	34768	813	-	-
novel.106	NW_017547139.1	142097	145662	3566	-	-
novel.107	NW_017547139.1	263495	268225	4731	-	-
novel.100	NW_017547132.1	6912276	6913186	425	-	-
novel.101	NW_017547136.1	343660	346478	468	-	-
novel.102	NW_017547136.1	365314	366100	787	-	-
novel.103	NW_017547136.1	366502	367845	1344	-	-
novel.108	NW_017547141.1	267964	285591	7311	-	-
novel.109	NW_017547141.1	333316	339607	6067	-	-
novel.970	NW_017564154.1	975011	975408	398	-	-
novel.948	NW_017563216.1	2	2067	623	-	-
novel.1018	NW_017566452.1	135	2426	1276	-	-
novel.1019	NW_017566486.1	504	802	299	-	-
novel.1014	NW_017566342.1	1438	3529	1035	-	-
novel.1012	NW_017566223.1	327	1048	379	-	-
novel.1010	NW_017566097.1	223	4102	2745	-	-
novel.1011	NW_017566118.1	1	898	211	-	-
novel.7	NW_017547093.1	443885	446061	2047	-	-
novel.6	NW_017547093.1	160429	161257	485	-	-
novel.772	NW_017556278.1	285711	381309	448	-	-
novel.770	NW_017556272.1	1	3010	3010	-	-
novel.777	NW_017556484.1	1	4251	2726	-	-
novel.776	NW_017556462.1	821599	826639	5041	-	-
novel.775	NW_017556462.1	993803	1001009	7207	-	-
novel.774	NW_017556385.1	1	1417	263	-	-
novel.779	NW_017556551.1	284	2689	677	-	-
novel.171	NW_017547184.1	3959275	3964234	4960	-	-
novel.170	NW_017547184.1	3853882	3854615	734	-	-
novel.173	NW_017547189.1	1336985	1350470	13295	-	-
novel.172	NW_017547189.1	1335520	1336932	1413	-	-
novel.174	NW_017547189.1	1336985	1350447	13463	-	-
novel.786	NW_017556703.1	1	1653	385	-	-
novel.176	NW_017547192.1	1337330	1340045	2716	-	-
novel.179	NW_017547192.1	2923331	2926931	3601	-	-
novel.178	NW_017547192.1	2521625	2524234	734	-	-
novel.809	NW_017557492.1	851	2281	432	-	-
novel.798	NW_017556988.1	2607	4814	393	-	-
novel.652	NW_017552496.1	2	874	873	-	-
novel.653	NW_017552526.1	923	2114	523	-	-
novel.654	NW_017552543.1	1145572	1153399	7828	-	-
novel.657	NW_017552543.1	2390623	2391468	355	-	-
novel.791	NW_017556795.1	419023	427375	5446	-	-
novel.790	NW_017556795.1	665633	680725	10741	-	-
novel.793	NW_017556795.1	670338	683898	9132	-	-
novel.792	NW_017556795.1	595121	599156	490	-	-
novel.795	NW_017556795.1	1292557	1306523	1866	-	-
novel.796	NW_017556852.1	1	642	642	-	-
novel.787	NW_017556720.1	291270	295874	4605	-	-
novel.926	NW_017562343.1	1	2811	693	-	-
novel.927	NW_017562348.1	785	2902	2118	-	-
novel.924	NW_017562189.1	88	633	546	-	-
novel.348	NW_017547556.1	204138	205940	513	-	-
novel.922	NW_017562027.1	1	1514	389	-	-
novel.923	NW_017562189.1	72	633	562	-	-
novel.920	NW_017561954.1	622	1586	965	-	-
novel.921	NW_017562008.1	1	2127	2127	-	-
novel.254	NW_017547276.1	1963219	1963428	210	-	-
novel.255	NW_017547278.1	948718	951126	2409	-	-
novel.256	NW_017547278.1	1854932	1858733	1669	-	-
novel.257	NW_017547278.1	2793366	2793855	490	-	-
novel.250	NW_017547263.1	3135	5003	1869	-	-
novel.251	NW_017547271.1	3728	4135	408	-	-
novel.315	NW_017547352.1	555862	560396	479	-	-
novel.314	NW_017547352.1	270493	280301	9809	-	-
novel.316	NW_017547359.1	179783	180517	735	-	-
novel.311	NW_017547342.1	908237	911236	1499	-	-
novel.371	NW_017547908.1	1210	2552	766	-	-
novel.313	NW_017547352.1	108080	112168	4089	-	-
novel.312	NW_017547342.1	361554	368442	6889	-	-
novel.370	NW_017547904.1	959590	988288	259	-	-
novel.319	NW_017547364.1	1495900	1496737	838	-	-
novel.318	NW_017547361.1	14844	16313	753	-	-
novel.349	NW_017547556.1	203955	206195	1213	-	-
novel.429	NW_017548563.1	712	1233	522	-	-
novel.428	NW_017548520.1	1227	1841	615	-	-
novel.427	NW_017548503.1	23223	48343	654	-	-
novel.425	NW_017548447.1	1	1419	676	-	-
novel.424	NW_017548382.1	944755	948909	4155	-	-
novel.423	NW_017548382.1	862464	862947	484	-	-
novel.421	NW_017548382.1	439587	451124	11538	-	-
novel.378	NW_017547950.1	13320	16802	3483	-	-
novel.551	NW_017550151.1	1461473	1462987	290	-	-
novel.711	NW_017553785.1	11	767	757	-	-
novel.858	NW_017558896.1	2822	3908	1087	-	-
novel.859	NW_017558983.1	283799	293171	1489	-	-
novel.710	NW_017553769.1	478	1529	608	-	-
novel.852	NW_017558711.1	1065	9390	8326	-	-
novel.853	NW_017558736.1	60	1959	1900	-	-
novel.850	NW_017558629.1	462	2082	427	-	-
novel.851	NW_017558664.1	338	2311	421	-	-
novel.856	NW_017558827.1	1	3634	1373	-	-
novel.857	NW_017558851.1	1	8220	1066	-	-
novel.854	NW_017558807.1	1	951	931	-	-
novel.492	NW_017549178.1	602717	607792	5027	-	-
novel.493	NW_017549178.1	4622348	4623278	931	-	-
novel.305	NW_017547331.1	1521785	1525404	3620	-	-
novel.496	NW_017549178.1	4622264	4623318	1055	-	-
novel.497	NW_017549254.1	1	2224	547	-	-
novel.494	NW_017549178.1	5295427	5331811	942	-	-
novel.495	NW_017549178.1	5391958	5392498	486	-	-
novel.553	NW_017550259.1	1	822	822	-	-
novel.552	NW_017550173.1	93	1015	923	-	-
novel.498	NW_017549264.1	6052	6452	401	-	-
novel.557	NW_017550298.1	465681	467481	1801	-	-
novel.555	NW_017550298.1	42823	45674	2852	-	-
novel.714	NW_017553907.1	89443	91549	2107	-	-
novel.1041	NW_017566800.1	662766	664082	1317	-	-
novel.1040	NW_017566800.1	320594	325221	219	-	-
novel.1043	NW_017566800.1	3847642	3853215	2921	-	-
novel.1042	NW_017566800.1	1448030	1449377	1348	-	-
novel.1045	NW_017566817.1	1282837	1291162	8326	-	-
novel.717	NW_017553907.1	787903	788470	568	-	-
novel.1047	NW_017566817.1	2368177	2382627	4552	-	-
novel.1046	NW_017566817.1	1985831	1994677	2229	-	-
novel.1049	NW_017566817.1	2647161	2647799	639	-	-
novel.1048	NW_017566817.1	2483691	2486707	1756	-	-
novel.37	NW_017547105.1	265965	279442	1711	-	-
novel.301	NW_017547323.1	1016437	1017923	1487	-	-
novel.31	NW_017547102.1	7063366	7066789	278	-	-
novel.30	NW_017547102.1	6473425	6476800	2402	-	-
novel.33	NW_017547103.1	886408	902926	1289	-	-
novel.32	NW_017547103.1	3012926	3015723	2798	-	-
novel.680	NW_017552876.1	171172	178369	7198	-	-
novel.718	NW_017553907.1	1857147	1857973	827	-	-
novel.592	NW_017551222.1	77079	80664	259	-	-
novel.154	NW_017547181.1	3410692	3445339	605	-	-
novel.750	NW_017555149.1	916753	924657	7905	-	-
novel.686	NW_017553061.1	1	835	835	-	-
novel.5	NW_017547092.1	553696	558841	5146	-	-
novel.4	NW_017547090.1	1640932	1650043	732	-	-
novel.1029	NW_017566728.1	5261817	5267459	5643	-	-
novel.661	NW_017552570.1	851	2190	607	-	-
novel.1028	NW_017566728.1	4530526	4532484	1186	-	-
novel.689	NW_017553232.1	1631448	1632571	1124	-	-
novel.539	NW_017549967.1	1491	51113	1441	-	-
novel.538	NW_017549942.1	533287	544865	11579	-	-
novel.48	NW_017547107.1	6645565	6650600	835	-	-
novel.49	NW_017547107.1	7992301	8000764	8464	-	-
novel.660	NW_017552543.1	3704115	3708784	4390	-	-
novel.40	NW_017547105.1	1434145	1436012	1868	-	-
novel.43	NW_017547107.1	1512650	1522179	9530	-	-
novel.45	NW_017547107.1	1512650	1522179	9530	-	-
novel.46	NW_017547107.1	2141230	2142901	1672	-	-
novel.47	NW_017547107.1	5956627	5960846	4220	-	-
novel.139	NW_017547175.1	756357	759607	711	-	-
novel.134	NW_017547174.1	619185	621341	546	-	-
novel.137	NW_017547174.1	5536733	5538417	1685	-	-
novel.136	NW_017547174.1	2060290	2073328	1456	-	-
novel.131	NW_017547174.1	1644570	1647185	2616	-	-
novel.531	NW_017549913.1	945841	948139	2299	-	-
novel.530	NW_017549849.1	142830	147349	2860	-	-
novel.889	NW_017560490.1	33	752	720	-	-
novel.683	NW_017553054.1	81584	87652	6069	-	-
novel.885	NW_017560372.1	148747	150219	1473	-	-
novel.687	NW_017553200.1	793	2240	308	-	-
novel.886	NW_017560429.1	1	1506	621	-	-
novel.881	NW_017560235.1	1	1339	1339	-	-
novel.880	NW_017560199.1	1	649	649	-	-
novel.883	NW_017560348.1	14	1756	706	-	-
novel.882	NW_017560237.1	1	859	397	-	-
novel.299	NW_017547320.1	2266951	2274223	2914	-	-
novel.290	NW_017547303.1	705299	714633	4769	-	-
novel.291	NW_017547303.1	433	8645	1016	-	-
novel.292	NW_017547303.1	1216666	1221266	3770	-	-
novel.293	NW_017547303.1	1749283	1846393	1121	-	-
novel.295	NW_017547320.1	1727483	1729306	1824	-	-
novel.296	NW_017547320.1	2561620	2567944	284	-	-
novel.297	NW_017547320.1	603100	603641	542	-	-
novel.728	NW_017554180.1	15	412	317	-	-
novel.729	NW_017554188.1	247	2040	391	-	-
novel.681	NW_017552876.1	180487	186324	4912	-	-
novel.682	NW_017552963.1	1	734	734	-	-
novel.668	NW_017552654.1	96015	113459	10773	-	-
novel.685	NW_017553055.1	1	446	446	-	-
novel.684	NW_017553054.1	81597	86906	5222	-	-
novel.720	NW_017553907.1	3623911	3624871	961	-	-
novel.721	NW_017553907.1	226678	235824	9147	-	-
novel.722	NW_017553914.1	2348	2767	276	-	-
novel.723	NW_017553948.1	89	1144	354	-	-
novel.724	NW_017553969.1	1	682	682	-	-
novel.725	NW_017554028.1	498	1184	210	-	-
novel.727	NW_017554141.1	1	1286	1286	-	-
novel.310	NW_017547337.1	1105343	1107570	848	-	-
