# Supplementary material for: Transcriptional analysis of Bemisia tabaci MEAM1 cryptic species under the selection pressure of neonicotinoids imidacloprid, acetamiprid and thiamethoxam
Source: BMC Genomics. 2022 Jan 5;23:15. doi: 10.1186/s12864-021-08241-6 (PMC8728913; doi:10.1186/s12864-021-08241-6)
Supplement: Supplementary file 4 — Additional file 4. [file 12864_2021_8241_MOESM4_ESM.xlsx]

## Sheet: Bemisia_tabaci_NCBI_novel_go
Gene ID	GO ID	Go ontology	Go term
novel.1001	GO:0015074	BP	DNA integration
novel.1001	GO:0008152	BP	metabolic process
novel.1001	GO:0006139	BP	nucleobase-containing compound metabolic process
novel.1001	GO:0006259	BP	DNA metabolic process
novel.1001	GO:0006725	BP	cellular aromatic compound metabolic process
novel.1001	GO:0006807	BP	nitrogen compound metabolic process
novel.1001	GO:0008150	BP	biological_process
novel.1001	GO:0009987	BP	cellular process
novel.1001	GO:0034641	BP	cellular nitrogen compound metabolic process
novel.1001	GO:0043170	BP	macromolecule metabolic process
novel.1001	GO:0044237	BP	cellular metabolic process
novel.1001	GO:0044238	BP	primary metabolic process
novel.1001	GO:0044260	BP	cellular macromolecule metabolic process
novel.1001	GO:0046483	BP	heterocycle metabolic process
novel.1001	GO:0071704	BP	organic substance metabolic process
novel.1001	GO:0090304	BP	nucleic acid metabolic process
novel.1001	GO:1901360	BP	organic cyclic compound metabolic process
novel.1006	GO:0015074	BP	DNA integration
novel.1006	GO:0008152	BP	metabolic process
novel.1006	GO:0006139	BP	nucleobase-containing compound metabolic process
novel.1006	GO:0006259	BP	DNA metabolic process
novel.1006	GO:0006725	BP	cellular aromatic compound metabolic process
novel.1006	GO:0006807	BP	nitrogen compound metabolic process
novel.1006	GO:0008150	BP	biological_process
novel.1006	GO:0009987	BP	cellular process
novel.1006	GO:0034641	BP	cellular nitrogen compound metabolic process
novel.1006	GO:0043170	BP	macromolecule metabolic process
novel.1006	GO:0044237	BP	cellular metabolic process
novel.1006	GO:0044238	BP	primary metabolic process
novel.1006	GO:0044260	BP	cellular macromolecule metabolic process
novel.1006	GO:0046483	BP	heterocycle metabolic process
novel.1006	GO:0071704	BP	organic substance metabolic process
novel.1006	GO:0090304	BP	nucleic acid metabolic process
novel.1006	GO:1901360	BP	organic cyclic compound metabolic process
novel.1008	GO:0006030	BP	chitin metabolic process
novel.1008	GO:0008152	BP	metabolic process
novel.1008	GO:0006022	BP	aminoglycan metabolic process
novel.1008	GO:0006040	BP	amino sugar metabolic process
novel.1008	GO:0006807	BP	nitrogen compound metabolic process
novel.1008	GO:0008150	BP	biological_process
novel.1008	GO:0043170	BP	macromolecule metabolic process
novel.1008	GO:0071704	BP	organic substance metabolic process
novel.1008	GO:1901071	BP	glucosamine-containing compound metabolic process
novel.1008	GO:1901135	BP	carbohydrate derivative metabolic process
novel.1008	GO:1901564	BP	organonitrogen compound metabolic process
novel.1008	GO:0005576	CC	extracellular region
novel.1008	GO:0005575	CC	cellular_component
novel.1008	GO:0008061	MF	chitin binding
novel.1008	GO:0003674	MF	molecular_function
novel.1008	GO:0005488	MF	binding
novel.1008	GO:0097367	MF	carbohydrate derivative binding
novel.1032	GO:0015074	BP	DNA integration
novel.1032	GO:0008152	BP	metabolic process
novel.1032	GO:0006139	BP	nucleobase-containing compound metabolic process
novel.1032	GO:0006259	BP	DNA metabolic process
novel.1032	GO:0006725	BP	cellular aromatic compound metabolic process
novel.1032	GO:0006807	BP	nitrogen compound metabolic process
novel.1032	GO:0008150	BP	biological_process
novel.1032	GO:0009987	BP	cellular process
novel.1032	GO:0034641	BP	cellular nitrogen compound metabolic process
novel.1032	GO:0043170	BP	macromolecule metabolic process
novel.1032	GO:0044237	BP	cellular metabolic process
novel.1032	GO:0044238	BP	primary metabolic process
novel.1032	GO:0044260	BP	cellular macromolecule metabolic process
novel.1032	GO:0046483	BP	heterocycle metabolic process
novel.1032	GO:0071704	BP	organic substance metabolic process
novel.1032	GO:0090304	BP	nucleic acid metabolic process
novel.1032	GO:1901360	BP	organic cyclic compound metabolic process
novel.1033	GO:0015074	BP	DNA integration
novel.1033	GO:0008152	BP	metabolic process
novel.1033	GO:0006139	BP	nucleobase-containing compound metabolic process
novel.1033	GO:0006259	BP	DNA metabolic process
novel.1033	GO:0006725	BP	cellular aromatic compound metabolic process
novel.1033	GO:0006807	BP	nitrogen compound metabolic process
novel.1033	GO:0008150	BP	biological_process
novel.1033	GO:0009987	BP	cellular process
novel.1033	GO:0034641	BP	cellular nitrogen compound metabolic process
novel.1033	GO:0043170	BP	macromolecule metabolic process
novel.1033	GO:0044237	BP	cellular metabolic process
novel.1033	GO:0044238	BP	primary metabolic process
novel.1033	GO:0044260	BP	cellular macromolecule metabolic process
novel.1033	GO:0046483	BP	heterocycle metabolic process
novel.1033	GO:0071704	BP	organic substance metabolic process
novel.1033	GO:0090304	BP	nucleic acid metabolic process
novel.1033	GO:1901360	BP	organic cyclic compound metabolic process
novel.1034	GO:0015074	BP	DNA integration
novel.1034	GO:0008152	BP	metabolic process
novel.1034	GO:0006139	BP	nucleobase-containing compound metabolic process
novel.1034	GO:0006259	BP	DNA metabolic process
novel.1034	GO:0006725	BP	cellular aromatic compound metabolic process
novel.1034	GO:0006807	BP	nitrogen compound metabolic process
novel.1034	GO:0008150	BP	biological_process
novel.1034	GO:0009987	BP	cellular process
novel.1034	GO:0034641	BP	cellular nitrogen compound metabolic process
novel.1034	GO:0043170	BP	macromolecule metabolic process
novel.1034	GO:0044237	BP	cellular metabolic process
novel.1034	GO:0044238	BP	primary metabolic process
novel.1034	GO:0044260	BP	cellular macromolecule metabolic process
novel.1034	GO:0046483	BP	heterocycle metabolic process
novel.1034	GO:0071704	BP	organic substance metabolic process
novel.1034	GO:0090304	BP	nucleic acid metabolic process
novel.1034	GO:1901360	BP	organic cyclic compound metabolic process
novel.1062	GO:0015074	BP	DNA integration
novel.1062	GO:0008152	BP	metabolic process
novel.1062	GO:0006139	BP	nucleobase-containing compound metabolic process
novel.1062	GO:0006259	BP	DNA metabolic process
novel.1062	GO:0006725	BP	cellular aromatic compound metabolic process
novel.1062	GO:0006807	BP	nitrogen compound metabolic process
novel.1062	GO:0008150	BP	biological_process
novel.1062	GO:0009987	BP	cellular process
novel.1062	GO:0034641	BP	cellular nitrogen compound metabolic process
novel.1062	GO:0043170	BP	macromolecule metabolic process
novel.1062	GO:0044237	BP	cellular metabolic process
novel.1062	GO:0044238	BP	primary metabolic process
novel.1062	GO:0044260	BP	cellular macromolecule metabolic process
novel.1062	GO:0046483	BP	heterocycle metabolic process
novel.1062	GO:0071704	BP	organic substance metabolic process
novel.1062	GO:0090304	BP	nucleic acid metabolic process
novel.1062	GO:1901360	BP	organic cyclic compound metabolic process
novel.135	GO:0003677	MF	DNA binding
novel.135	GO:0003674	MF	molecular_function
novel.135	GO:0003676	MF	nucleic acid binding
novel.135	GO:0005488	MF	binding
novel.135	GO:0097159	MF	organic cyclic compound binding
novel.135	GO:1901363	MF	heterocyclic compound binding
novel.138	GO:0015074	BP	DNA integration
novel.138	GO:0008152	BP	metabolic process
novel.138	GO:0006139	BP	nucleobase-containing compound metabolic process
novel.138	GO:0006259	BP	DNA metabolic process
novel.138	GO:0006725	BP	cellular aromatic compound metabolic process
novel.138	GO:0006807	BP	nitrogen compound metabolic process
novel.138	GO:0008150	BP	biological_process
novel.138	GO:0009987	BP	cellular process
novel.138	GO:0034641	BP	cellular nitrogen compound metabolic process
novel.138	GO:0043170	BP	macromolecule metabolic process
novel.138	GO:0044237	BP	cellular metabolic process
novel.138	GO:0044238	BP	primary metabolic process
novel.138	GO:0044260	BP	cellular macromolecule metabolic process
novel.138	GO:0046483	BP	heterocycle metabolic process
novel.138	GO:0071704	BP	organic substance metabolic process
novel.138	GO:0090304	BP	nucleic acid metabolic process
novel.138	GO:1901360	BP	organic cyclic compound metabolic process
novel.14	GO:0015074	BP	DNA integration
novel.14	GO:0008152	BP	metabolic process
novel.14	GO:0006139	BP	nucleobase-containing compound metabolic process
novel.14	GO:0006259	BP	DNA metabolic process
novel.14	GO:0006725	BP	cellular aromatic compound metabolic process
novel.14	GO:0006807	BP	nitrogen compound metabolic process
novel.14	GO:0008150	BP	biological_process
novel.14	GO:0009987	BP	cellular process
novel.14	GO:0034641	BP	cellular nitrogen compound metabolic process
novel.14	GO:0043170	BP	macromolecule metabolic process
novel.14	GO:0044237	BP	cellular metabolic process
novel.14	GO:0044238	BP	primary metabolic process
novel.14	GO:0044260	BP	cellular macromolecule metabolic process
novel.14	GO:0046483	BP	heterocycle metabolic process
novel.14	GO:0071704	BP	organic substance metabolic process
novel.14	GO:0090304	BP	nucleic acid metabolic process
novel.14	GO:1901360	BP	organic cyclic compound metabolic process
novel.140	GO:0015074	BP	DNA integration
novel.140	GO:0008152	BP	metabolic process
novel.140	GO:0006139	BP	nucleobase-containing compound metabolic process
novel.140	GO:0006259	BP	DNA metabolic process
novel.140	GO:0006725	BP	cellular aromatic compound metabolic process
novel.140	GO:0006807	BP	nitrogen compound metabolic process
novel.140	GO:0008150	BP	biological_process
novel.140	GO:0009987	BP	cellular process
novel.140	GO:0034641	BP	cellular nitrogen compound metabolic process
novel.140	GO:0043170	BP	macromolecule metabolic process
novel.140	GO:0044237	BP	cellular metabolic process
novel.140	GO:0044238	BP	primary metabolic process
novel.140	GO:0044260	BP	cellular macromolecule metabolic process
novel.140	GO:0046483	BP	heterocycle metabolic process
novel.140	GO:0071704	BP	organic substance metabolic process
novel.140	GO:0090304	BP	nucleic acid metabolic process
novel.140	GO:1901360	BP	organic cyclic compound metabolic process
novel.142	GO:0015074	BP	DNA integration
novel.142	GO:0008152	BP	metabolic process
novel.142	GO:0006139	BP	nucleobase-containing compound metabolic process
novel.142	GO:0006259	BP	DNA metabolic process
novel.142	GO:0006725	BP	cellular aromatic compound metabolic process
novel.142	GO:0006807	BP	nitrogen compound metabolic process
novel.142	GO:0008150	BP	biological_process
novel.142	GO:0009987	BP	cellular process
novel.142	GO:0034641	BP	cellular nitrogen compound metabolic process
novel.142	GO:0043170	BP	macromolecule metabolic process
novel.142	GO:0044237	BP	cellular metabolic process
novel.142	GO:0044238	BP	primary metabolic process
novel.142	GO:0044260	BP	cellular macromolecule metabolic process
novel.142	GO:0046483	BP	heterocycle metabolic process
novel.142	GO:0071704	BP	organic substance metabolic process
novel.142	GO:0090304	BP	nucleic acid metabolic process
novel.142	GO:1901360	BP	organic cyclic compound metabolic process
novel.144	GO:0015074	BP	DNA integration
novel.144	GO:0008152	BP	metabolic process
novel.144	GO:0006139	BP	nucleobase-containing compound metabolic process
novel.144	GO:0006259	BP	DNA metabolic process
novel.144	GO:0006725	BP	cellular aromatic compound metabolic process
novel.144	GO:0006807	BP	nitrogen compound metabolic process
novel.144	GO:0008150	BP	biological_process
novel.144	GO:0009987	BP	cellular process
novel.144	GO:0034641	BP	cellular nitrogen compound metabolic process
novel.144	GO:0043170	BP	macromolecule metabolic process
novel.144	GO:0044237	BP	cellular metabolic process
novel.144	GO:0044238	BP	primary metabolic process
novel.144	GO:0044260	BP	cellular macromolecule metabolic process
novel.144	GO:0046483	BP	heterocycle metabolic process
novel.144	GO:0071704	BP	organic substance metabolic process
novel.144	GO:0090304	BP	nucleic acid metabolic process
novel.144	GO:1901360	BP	organic cyclic compound metabolic process
novel.147	GO:0015074	BP	DNA integration
novel.147	GO:0008152	BP	metabolic process
novel.147	GO:0006139	BP	nucleobase-containing compound metabolic process
novel.147	GO:0006259	BP	DNA metabolic process
novel.147	GO:0006725	BP	cellular aromatic compound metabolic process
novel.147	GO:0006807	BP	nitrogen compound metabolic process
novel.147	GO:0008150	BP	biological_process
novel.147	GO:0009987	BP	cellular process
novel.147	GO:0034641	BP	cellular nitrogen compound metabolic process
novel.147	GO:0043170	BP	macromolecule metabolic process
novel.147	GO:0044237	BP	cellular metabolic process
novel.147	GO:0044238	BP	primary metabolic process
novel.147	GO:0044260	BP	cellular macromolecule metabolic process
novel.147	GO:0046483	BP	heterocycle metabolic process
novel.147	GO:0071704	BP	organic substance metabolic process
novel.147	GO:0090304	BP	nucleic acid metabolic process
novel.147	GO:1901360	BP	organic cyclic compound metabolic process
novel.151	GO:0006313	BP	transposition, DNA-mediated
novel.151	GO:0008152	BP	metabolic process
novel.151	GO:0006139	BP	nucleobase-containing compound metabolic process
novel.151	GO:0006259	BP	DNA metabolic process
novel.151	GO:0006310	BP	DNA recombination
novel.151	GO:0006725	BP	cellular aromatic compound metabolic process
novel.151	GO:0006807	BP	nitrogen compound metabolic process
novel.151	GO:0008150	BP	biological_process
novel.151	GO:0009987	BP	cellular process
novel.151	GO:0032196	BP	transposition
novel.151	GO:0034641	BP	cellular nitrogen compound metabolic process
novel.151	GO:0043170	BP	macromolecule metabolic process
novel.151	GO:0044237	BP	cellular metabolic process
novel.151	GO:0044238	BP	primary metabolic process
novel.151	GO:0044260	BP	cellular macromolecule metabolic process
novel.151	GO:0044699	BP	single-organism process
novel.151	GO:0044710	BP	single-organism metabolic process
novel.151	GO:0044763	BP	single-organism cellular process
novel.151	GO:0046483	BP	heterocycle metabolic process
novel.151	GO:0071704	BP	organic substance metabolic process
novel.151	GO:0090304	BP	nucleic acid metabolic process
novel.151	GO:1901360	BP	organic cyclic compound metabolic process
novel.151	GO:0003676	MF	nucleic acid binding
novel.151	GO:0004803	MF	transposase activity
novel.151	GO:0003674	MF	molecular_function
novel.151	GO:0005488	MF	binding
novel.151	GO:0097159	MF	organic cyclic compound binding
novel.151	GO:1901363	MF	heterocyclic compound binding
novel.151	GO:0003824	MF	catalytic activity
novel.163	GO:0035556	BP	intracellular signal transduction
novel.163	GO:0007165	BP	signal transduction
novel.163	GO:0007154	BP	cell communication
novel.163	GO:0008150	BP	biological_process
novel.163	GO:0009987	BP	cellular process
novel.163	GO:0023052	BP	signaling
novel.163	GO:0044699	BP	single-organism process
novel.163	GO:0044700	BP	single organism signaling
novel.163	GO:0050789	BP	regulation of biological process
novel.163	GO:0050794	BP	regulation of cellular process
novel.163	GO:0050896	BP	response to stimulus
novel.163	GO:0051716	BP	cellular response to stimulus
novel.163	GO:0065007	BP	biological regulation
novel.175	GO:0015074	BP	DNA integration
novel.175	GO:0008152	BP	metabolic process
novel.175	GO:0006139	BP	nucleobase-containing compound metabolic process
novel.175	GO:0006259	BP	DNA metabolic process
novel.175	GO:0006725	BP	cellular aromatic compound metabolic process
novel.175	GO:0006807	BP	nitrogen compound metabolic process
novel.175	GO:0008150	BP	biological_process
novel.175	GO:0009987	BP	cellular process
novel.175	GO:0034641	BP	cellular nitrogen compound metabolic process
novel.175	GO:0043170	BP	macromolecule metabolic process
novel.175	GO:0044237	BP	cellular metabolic process
novel.175	GO:0044238	BP	primary metabolic process
novel.175	GO:0044260	BP	cellular macromolecule metabolic process
novel.175	GO:0046483	BP	heterocycle metabolic process
novel.175	GO:0071704	BP	organic substance metabolic process
novel.175	GO:0090304	BP	nucleic acid metabolic process
novel.175	GO:1901360	BP	organic cyclic compound metabolic process
novel.18	GO:0016021	CC	integral component of membrane
novel.18	GO:0005575	CC	cellular_component
novel.18	GO:0016020	CC	membrane
novel.18	GO:0031224	CC	intrinsic component of membrane
novel.18	GO:0044425	CC	membrane part
novel.20	GO:0015074	BP	DNA integration
novel.20	GO:0008152	BP	metabolic process
novel.20	GO:0006139	BP	nucleobase-containing compound metabolic process
novel.20	GO:0006259	BP	DNA metabolic process
novel.20	GO:0006725	BP	cellular aromatic compound metabolic process
novel.20	GO:0006807	BP	nitrogen compound metabolic process
novel.20	GO:0008150	BP	biological_process
novel.20	GO:0009987	BP	cellular process
novel.20	GO:0034641	BP	cellular nitrogen compound metabolic process
novel.20	GO:0043170	BP	macromolecule metabolic process
novel.20	GO:0044237	BP	cellular metabolic process
novel.20	GO:0044238	BP	primary metabolic process
novel.20	GO:0044260	BP	cellular macromolecule metabolic process
novel.20	GO:0046483	BP	heterocycle metabolic process
novel.20	GO:0071704	BP	organic substance metabolic process
novel.20	GO:0090304	BP	nucleic acid metabolic process
novel.20	GO:1901360	BP	organic cyclic compound metabolic process
novel.235	GO:0005515	MF	protein binding
novel.235	GO:0003674	MF	molecular_function
novel.235	GO:0005488	MF	binding
novel.25	GO:0006313	BP	transposition, DNA-mediated
novel.25	GO:0008152	BP	metabolic process
novel.25	GO:0006139	BP	nucleobase-containing compound metabolic process
novel.25	GO:0006259	BP	DNA metabolic process
novel.25	GO:0006310	BP	DNA recombination
novel.25	GO:0006725	BP	cellular aromatic compound metabolic process
novel.25	GO:0006807	BP	nitrogen compound metabolic process
novel.25	GO:0008150	BP	biological_process
novel.25	GO:0009987	BP	cellular process
novel.25	GO:0032196	BP	transposition
novel.25	GO:0034641	BP	cellular nitrogen compound metabolic process
novel.25	GO:0043170	BP	macromolecule metabolic process
novel.25	GO:0044237	BP	cellular metabolic process
novel.25	GO:0044238	BP	primary metabolic process
novel.25	GO:0044260	BP	cellular macromolecule metabolic process
novel.25	GO:0044699	BP	single-organism process
novel.25	GO:0044710	BP	single-organism metabolic process
novel.25	GO:0044763	BP	single-organism cellular process
novel.25	GO:0046483	BP	heterocycle metabolic process
novel.25	GO:0071704	BP	organic substance metabolic process
novel.25	GO:0090304	BP	nucleic acid metabolic process
novel.25	GO:1901360	BP	organic cyclic compound metabolic process
novel.25	GO:0004803	MF	transposase activity
novel.25	GO:0003674	MF	molecular_function
novel.25	GO:0003824	MF	catalytic activity
novel.265	GO:0006355	BP	regulation of transcription, DNA-templated
novel.265	GO:0008152	BP	metabolic process
novel.265	GO:0006139	BP	nucleobase-containing compound metabolic process
novel.265	GO:0006351	BP	transcription, DNA-templated
novel.265	GO:0006725	BP	cellular aromatic compound metabolic process
novel.265	GO:0006807	BP	nitrogen compound metabolic process
novel.265	GO:0008150	BP	biological_process
novel.265	GO:0009058	BP	biosynthetic process
novel.265	GO:0009059	BP	macromolecule biosynthetic process
novel.265	GO:0009889	BP	regulation of biosynthetic process
novel.265	GO:0009987	BP	cellular process
novel.265	GO:0010467	BP	gene expression
novel.265	GO:0010468	BP	regulation of gene expression
novel.265	GO:0010556	BP	regulation of macromolecule biosynthetic process
novel.265	GO:0016070	BP	RNA metabolic process
novel.265	GO:0018130	BP	heterocycle biosynthetic process
novel.265	GO:0019219	BP	regulation of nucleobase-containing compound metabolic process
novel.265	GO:0019222	BP	regulation of metabolic process
novel.265	GO:0019438	BP	aromatic compound biosynthetic process
novel.265	GO:0031323	BP	regulation of cellular metabolic process
novel.265	GO:0031326	BP	regulation of cellular biosynthetic process
novel.265	GO:0032774	BP	RNA biosynthetic process
novel.265	GO:0034641	BP	cellular nitrogen compound metabolic process
novel.265	GO:0034645	BP	cellular macromolecule biosynthetic process
novel.265	GO:0034654	BP	nucleobase-containing compound biosynthetic process
novel.265	GO:0043170	BP	macromolecule metabolic process
novel.265	GO:0044237	BP	cellular metabolic process
novel.265	GO:0044238	BP	primary metabolic process
novel.265	GO:0044249	BP	cellular biosynthetic process
novel.265	GO:0044260	BP	cellular macromolecule metabolic process
novel.265	GO:0044271	BP	cellular nitrogen compound biosynthetic process
novel.265	GO:0046483	BP	heterocycle metabolic process
novel.265	GO:0050789	BP	regulation of biological process
novel.265	GO:0050794	BP	regulation of cellular process
novel.265	GO:0051171	BP	regulation of nitrogen compound metabolic process
novel.265	GO:0051252	BP	regulation of RNA metabolic process
novel.265	GO:0060255	BP	regulation of macromolecule metabolic process
novel.265	GO:0065007	BP	biological regulation
novel.265	GO:0071704	BP	organic substance metabolic process
novel.265	GO:0080090	BP	regulation of primary metabolic process
novel.265	GO:0090304	BP	nucleic acid metabolic process
novel.265	GO:0097659	BP	nucleic acid-templated transcription
novel.265	GO:1901360	BP	organic cyclic compound metabolic process
novel.265	GO:1901362	BP	organic cyclic compound biosynthetic process
novel.265	GO:1901576	BP	organic substance biosynthetic process
novel.265	GO:1903506	BP	regulation of nucleic acid-templated transcription
novel.265	GO:2000112	BP	regulation of cellular macromolecule biosynthetic process
novel.265	GO:2001141	BP	regulation of RNA biosynthetic process
novel.265	GO:0003677	MF	DNA binding
novel.265	GO:0003674	MF	molecular_function
novel.265	GO:0003676	MF	nucleic acid binding
novel.265	GO:0005488	MF	binding
novel.265	GO:0097159	MF	organic cyclic compound binding
novel.265	GO:1901363	MF	heterocyclic compound binding
novel.276	GO:0015074	BP	DNA integration
novel.276	GO:0008152	BP	metabolic process
novel.276	GO:0006139	BP	nucleobase-containing compound metabolic process
novel.276	GO:0006259	BP	DNA metabolic process
novel.276	GO:0006725	BP	cellular aromatic compound metabolic process
novel.276	GO:0006807	BP	nitrogen compound metabolic process
novel.276	GO:0008150	BP	biological_process
novel.276	GO:0009987	BP	cellular process
novel.276	GO:0034641	BP	cellular nitrogen compound metabolic process
novel.276	GO:0043170	BP	macromolecule metabolic process
novel.276	GO:0044237	BP	cellular metabolic process
novel.276	GO:0044238	BP	primary metabolic process
novel.276	GO:0044260	BP	cellular macromolecule metabolic process
novel.276	GO:0046483	BP	heterocycle metabolic process
novel.276	GO:0071704	BP	organic substance metabolic process
novel.276	GO:0090304	BP	nucleic acid metabolic process
novel.276	GO:1901360	BP	organic cyclic compound metabolic process
novel.283	GO:0006313	BP	transposition, DNA-mediated
novel.283	GO:0008152	BP	metabolic process
novel.283	GO:0006139	BP	nucleobase-containing compound metabolic process
novel.283	GO:0006259	BP	DNA metabolic process
novel.283	GO:0006310	BP	DNA recombination
novel.283	GO:0006725	BP	cellular aromatic compound metabolic process
novel.283	GO:0006807	BP	nitrogen compound metabolic process
novel.283	GO:0008150	BP	biological_process
novel.283	GO:0009987	BP	cellular process
novel.283	GO:0032196	BP	transposition
novel.283	GO:0034641	BP	cellular nitrogen compound metabolic process
novel.283	GO:0043170	BP	macromolecule metabolic process
novel.283	GO:0044237	BP	cellular metabolic process
novel.283	GO:0044238	BP	primary metabolic process
novel.283	GO:0044260	BP	cellular macromolecule metabolic process
novel.283	GO:0044699	BP	single-organism process
novel.283	GO:0044710	BP	single-organism metabolic process
novel.283	GO:0044763	BP	single-organism cellular process
novel.283	GO:0046483	BP	heterocycle metabolic process
novel.283	GO:0071704	BP	organic substance metabolic process
novel.283	GO:0090304	BP	nucleic acid metabolic process
novel.283	GO:1901360	BP	organic cyclic compound metabolic process
novel.283	GO:0004803	MF	transposase activity
novel.283	GO:0003676	MF	nucleic acid binding
novel.283	GO:0003674	MF	molecular_function
novel.283	GO:0003824	MF	catalytic activity
novel.283	GO:0005488	MF	binding
novel.283	GO:0097159	MF	organic cyclic compound binding
novel.283	GO:1901363	MF	heterocyclic compound binding
novel.284	GO:0006120	BP	mitochondrial electron transport, NADH to ubiquinone
novel.284	GO:0008152	BP	metabolic process
novel.284	GO:0006091	BP	generation of precursor metabolites and energy
novel.284	GO:0055114	BP	oxidation-reduction process
novel.284	GO:0022904	BP	respiratory electron transport chain
novel.284	GO:0006119	BP	oxidative phosphorylation
novel.284	GO:0022900	BP	electron transport chain
novel.284	GO:0006139	BP	nucleobase-containing compound metabolic process
novel.284	GO:0006163	BP	purine nucleotide metabolic process
novel.284	GO:0006725	BP	cellular aromatic compound metabolic process
novel.284	GO:0006753	BP	nucleoside phosphate metabolic process
novel.284	GO:0006793	BP	phosphorus metabolic process
novel.284	GO:0006796	BP	phosphate-containing compound metabolic process
novel.284	GO:0006807	BP	nitrogen compound metabolic process
novel.284	GO:0008150	BP	biological_process
novel.284	GO:0009117	BP	nucleotide metabolic process
novel.284	GO:0009123	BP	nucleoside monophosphate metabolic process
novel.284	GO:0009126	BP	purine nucleoside monophosphate metabolic process
novel.284	GO:0009141	BP	nucleoside triphosphate metabolic process
novel.284	GO:0009144	BP	purine nucleoside triphosphate metabolic process
novel.284	GO:0009150	BP	purine ribonucleotide metabolic process
novel.284	GO:0009161	BP	ribonucleoside monophosphate metabolic process
novel.284	GO:0009167	BP	purine ribonucleoside monophosphate metabolic process
novel.284	GO:0009199	BP	ribonucleoside triphosphate metabolic process
novel.284	GO:0009205	BP	purine ribonucleoside triphosphate metabolic process
novel.284	GO:0009259	BP	ribonucleotide metabolic process
novel.284	GO:0009987	BP	cellular process
novel.284	GO:0015980	BP	energy derivation by oxidation of organic compounds
novel.284	GO:0016310	BP	phosphorylation
novel.284	GO:0019637	BP	organophosphate metabolic process
novel.284	GO:0019693	BP	ribose phosphate metabolic process
novel.284	GO:0034641	BP	cellular nitrogen compound metabolic process
novel.284	GO:0042773	BP	ATP synthesis coupled electron transport
novel.284	GO:0042775	BP	mitochondrial ATP synthesis coupled electron transport
novel.284	GO:0044237	BP	cellular metabolic process
novel.284	GO:0044238	BP	primary metabolic process
novel.284	GO:0044281	BP	small molecule metabolic process
novel.284	GO:0044699	BP	single-organism process
novel.284	GO:0044710	BP	single-organism metabolic process
novel.284	GO:0044763	BP	single-organism cellular process
novel.284	GO:0045333	BP	cellular respiration
novel.284	GO:0046034	BP	ATP metabolic process
novel.284	GO:0046483	BP	heterocycle metabolic process
novel.284	GO:0055086	BP	nucleobase-containing small molecule metabolic process
novel.284	GO:0071704	BP	organic substance metabolic process
novel.284	GO:0072521	BP	purine-containing compound metabolic process
novel.284	GO:1901135	BP	carbohydrate derivative metabolic process
novel.284	GO:1901360	BP	organic cyclic compound metabolic process
novel.284	GO:1901564	BP	organonitrogen compound metabolic process
novel.284	GO:0005743	CC	mitochondrial inner membrane
novel.284	GO:0005622	CC	intracellular
novel.284	GO:0005575	CC	cellular_component
novel.284	GO:0016020	CC	membrane
novel.284	GO:0005739	CC	mitochondrion
novel.284	GO:0005623	CC	cell
novel.284	GO:0005737	CC	cytoplasm
novel.284	GO:0005740	CC	mitochondrial envelope
novel.284	GO:0043231	CC	intracellular membrane-bounded organelle
novel.284	GO:0019866	CC	organelle inner membrane
novel.284	GO:0031090	CC	organelle membrane
novel.284	GO:0031966	CC	mitochondrial membrane
novel.284	GO:0031967	CC	organelle envelope
novel.284	GO:0031975	CC	envelope
novel.284	GO:0043226	CC	organelle
novel.284	GO:0043227	CC	membrane-bounded organelle
novel.284	GO:0043229	CC	intracellular organelle
novel.284	GO:0044422	CC	organelle part
novel.284	GO:0044424	CC	intracellular part
novel.284	GO:0044429	CC	mitochondrial part
novel.284	GO:0044444	CC	cytoplasmic part
novel.284	GO:0044446	CC	intracellular organelle part
novel.284	GO:0044464	CC	cell part
novel.284	GO:0008137	MF	NADH dehydrogenase (ubiquinone) activity
novel.284	GO:0003674	MF	molecular_function
novel.284	GO:0003824	MF	catalytic activity
novel.284	GO:0003954	MF	NADH dehydrogenase activity
novel.284	GO:0016491	MF	oxidoreductase activity
novel.284	GO:0016651	MF	oxidoreductase activity, acting on NAD(P)H
novel.284	GO:0016655	MF	oxidoreductase activity, acting on NAD(P)H, quinone or similar compound as acceptor
novel.284	GO:0050136	MF	NADH dehydrogenase (quinone) activity
novel.309	GO:0006313	BP	transposition, DNA-mediated
novel.309	GO:0008152	BP	metabolic process
novel.309	GO:0006139	BP	nucleobase-containing compound metabolic process
novel.309	GO:0006259	BP	DNA metabolic process
novel.309	GO:0006310	BP	DNA recombination
novel.309	GO:0006725	BP	cellular aromatic compound metabolic process
novel.309	GO:0006807	BP	nitrogen compound metabolic process
novel.309	GO:0008150	BP	biological_process
novel.309	GO:0009987	BP	cellular process
novel.309	GO:0032196	BP	transposition
novel.309	GO:0034641	BP	cellular nitrogen compound metabolic process
novel.309	GO:0043170	BP	macromolecule metabolic process
novel.309	GO:0044237	BP	cellular metabolic process
novel.309	GO:0044238	BP	primary metabolic process
novel.309	GO:0044260	BP	cellular macromolecule metabolic process
novel.309	GO:0044699	BP	single-organism process
novel.309	GO:0044710	BP	single-organism metabolic process
novel.309	GO:0044763	BP	single-organism cellular process
novel.309	GO:0046483	BP	heterocycle metabolic process
novel.309	GO:0071704	BP	organic substance metabolic process
novel.309	GO:0090304	BP	nucleic acid metabolic process
novel.309	GO:1901360	BP	organic cyclic compound metabolic process
novel.309	GO:0004803	MF	transposase activity
novel.309	GO:0003676	MF	nucleic acid binding
novel.309	GO:0003674	MF	molecular_function
novel.309	GO:0003824	MF	catalytic activity
novel.309	GO:0005488	MF	binding
novel.309	GO:0097159	MF	organic cyclic compound binding
novel.309	GO:1901363	MF	heterocyclic compound binding
novel.323	GO:0046983	MF	protein dimerization activity
novel.323	GO:0005515	MF	protein binding
novel.323	GO:0003674	MF	molecular_function
novel.323	GO:0005488	MF	binding
novel.326	GO:0009060	BP	aerobic respiration
novel.326	GO:0055114	BP	oxidation-reduction process
novel.326	GO:0008152	BP	metabolic process
novel.326	GO:0006091	BP	generation of precursor metabolites and energy
novel.326	GO:0008150	BP	biological_process
novel.326	GO:0009987	BP	cellular process
novel.326	GO:0015980	BP	energy derivation by oxidation of organic compounds
novel.326	GO:0044237	BP	cellular metabolic process
novel.326	GO:0044699	BP	single-organism process
novel.326	GO:0044710	BP	single-organism metabolic process
novel.326	GO:0044763	BP	single-organism cellular process
novel.326	GO:0045333	BP	cellular respiration
novel.326	GO:0016021	CC	integral component of membrane
novel.326	GO:0005575	CC	cellular_component
novel.326	GO:0016020	CC	membrane
novel.326	GO:0031224	CC	intrinsic component of membrane
novel.326	GO:0044425	CC	membrane part
novel.326	GO:0004129	MF	cytochrome-c oxidase activity
novel.326	GO:0005506	MF	iron ion binding
novel.326	GO:0009055	MF	electron carrier activity
novel.326	GO:0020037	MF	heme binding
novel.326	GO:0003674	MF	molecular_function
novel.326	GO:0003824	MF	catalytic activity
novel.326	GO:0005215	MF	transporter activity
novel.326	GO:0022857	MF	transmembrane transporter activity
novel.326	GO:0016491	MF	oxidoreductase activity
novel.326	GO:0008324	MF	cation transmembrane transporter activity
novel.326	GO:0015002	MF	heme-copper terminal oxidase activity
novel.326	GO:0015075	MF	ion transmembrane transporter activity
novel.326	GO:0015077	MF	monovalent inorganic cation transmembrane transporter activity
novel.326	GO:0015078	MF	hydrogen ion transmembrane transporter activity
novel.326	GO:0016675	MF	oxidoreductase activity, acting on a heme group of donors
novel.326	GO:0016676	MF	oxidoreductase activity, acting on a heme group of donors, oxygen as acceptor
novel.326	GO:0022891	MF	substrate-specific transmembrane transporter activity
novel.326	GO:0022890	MF	inorganic cation transmembrane transporter activity
novel.326	GO:0022892	MF	substrate-specific transporter activity
novel.326	GO:0005488	MF	binding
novel.326	GO:0046872	MF	metal ion binding
novel.326	GO:0043167	MF	ion binding
novel.326	GO:0043169	MF	cation binding
novel.326	GO:0046914	MF	transition metal ion binding
novel.326	GO:0046906	MF	tetrapyrrole binding
novel.326	GO:0097159	MF	organic cyclic compound binding
novel.326	GO:1901363	MF	heterocyclic compound binding
novel.327	GO:0009060	BP	aerobic respiration
novel.327	GO:0055114	BP	oxidation-reduction process
novel.327	GO:0008152	BP	metabolic process
novel.327	GO:0006091	BP	generation of precursor metabolites and energy
novel.327	GO:0008150	BP	biological_process
novel.327	GO:0009987	BP	cellular process
novel.327	GO:0015980	BP	energy derivation by oxidation of organic compounds
novel.327	GO:0044237	BP	cellular metabolic process
novel.327	GO:0044699	BP	single-organism process
novel.327	GO:0044710	BP	single-organism metabolic process
novel.327	GO:0044763	BP	single-organism cellular process
novel.327	GO:0045333	BP	cellular respiration
novel.327	GO:0016021	CC	integral component of membrane
novel.327	GO:0005575	CC	cellular_component
novel.327	GO:0016020	CC	membrane
novel.327	GO:0031224	CC	intrinsic component of membrane
novel.327	GO:0044425	CC	membrane part
novel.327	GO:0004129	MF	cytochrome-c oxidase activity
novel.327	GO:0005506	MF	iron ion binding
novel.327	GO:0009055	MF	electron carrier activity
novel.327	GO:0020037	MF	heme binding
novel.327	GO:0003674	MF	molecular_function
novel.327	GO:0003824	MF	catalytic activity
novel.327	GO:0005215	MF	transporter activity
novel.327	GO:0022857	MF	transmembrane transporter activity
novel.327	GO:0016491	MF	oxidoreductase activity
novel.327	GO:0008324	MF	cation transmembrane transporter activity
novel.327	GO:0015002	MF	heme-copper terminal oxidase activity
novel.327	GO:0015075	MF	ion transmembrane transporter activity
novel.327	GO:0015077	MF	monovalent inorganic cation transmembrane transporter activity
novel.327	GO:0015078	MF	hydrogen ion transmembrane transporter activity
novel.327	GO:0016675	MF	oxidoreductase activity, acting on a heme group of donors
novel.327	GO:0016676	MF	oxidoreductase activity, acting on a heme group of donors, oxygen as acceptor
novel.327	GO:0022891	MF	substrate-specific transmembrane transporter activity
novel.327	GO:0022890	MF	inorganic cation transmembrane transporter activity
novel.327	GO:0022892	MF	substrate-specific transporter activity
novel.327	GO:0005488	MF	binding
novel.327	GO:0046872	MF	metal ion binding
novel.327	GO:0043167	MF	ion binding
novel.327	GO:0043169	MF	cation binding
novel.327	GO:0046914	MF	transition metal ion binding
novel.327	GO:0046906	MF	tetrapyrrole binding
novel.327	GO:0097159	MF	organic cyclic compound binding
novel.327	GO:1901363	MF	heterocyclic compound binding
novel.328	GO:0003677	MF	DNA binding
novel.328	GO:0003674	MF	molecular_function
novel.328	GO:0003676	MF	nucleic acid binding
novel.328	GO:0005488	MF	binding
novel.328	GO:0097159	MF	organic cyclic compound binding
novel.328	GO:1901363	MF	heterocyclic compound binding
novel.330	GO:0000723	BP	telomere maintenance
novel.330	GO:0006281	BP	DNA repair
novel.330	GO:0051276	BP	chromosome organization
novel.330	GO:0008152	BP	metabolic process
novel.330	GO:0006139	BP	nucleobase-containing compound metabolic process
novel.330	GO:0006259	BP	DNA metabolic process
novel.330	GO:0006725	BP	cellular aromatic compound metabolic process
novel.330	GO:0006807	BP	nitrogen compound metabolic process
novel.330	GO:0006996	BP	organelle organization
novel.330	GO:0008150	BP	biological_process
novel.330	GO:0009987	BP	cellular process
novel.330	GO:0016043	BP	cellular component organization
novel.330	GO:0032200	BP	telomere organization
novel.330	GO:0034641	BP	cellular nitrogen compound metabolic process
novel.330	GO:0042592	BP	homeostatic process
novel.330	GO:0043170	BP	macromolecule metabolic process
novel.330	GO:0044237	BP	cellular metabolic process
novel.330	GO:0044238	BP	primary metabolic process
novel.330	GO:0044260	BP	cellular macromolecule metabolic process
novel.330	GO:0046483	BP	heterocycle metabolic process
novel.330	GO:0060249	BP	anatomical structure homeostasis
novel.330	GO:0065007	BP	biological regulation
novel.330	GO:0065008	BP	regulation of biological quality
novel.330	GO:0071704	BP	organic substance metabolic process
novel.330	GO:0071840	BP	cellular component organization or biogenesis
novel.330	GO:0090304	BP	nucleic acid metabolic process
novel.330	GO:1901360	BP	organic cyclic compound metabolic process
novel.330	GO:0006950	BP	response to stress
novel.330	GO:0006974	BP	cellular response to DNA damage stimulus
novel.330	GO:0033554	BP	cellular response to stress
novel.330	GO:0050896	BP	response to stimulus
novel.330	GO:0051716	BP	cellular response to stimulus
novel.330	GO:0003678	MF	DNA helicase activity
novel.330	GO:0004386	MF	helicase activity
novel.330	GO:0005524	MF	ATP binding
novel.330	GO:0003674	MF	molecular_function
novel.330	GO:0003824	MF	catalytic activity
novel.330	GO:0017111	MF	nucleoside-triphosphatase activity
novel.330	GO:0016462	MF	pyrophosphatase activity
novel.330	GO:0016787	MF	hydrolase activity
novel.330	GO:0016817	MF	hydrolase activity, acting on acid anhydrides
novel.330	GO:0016818	MF	hydrolase activity, acting on acid anhydrides, in phosphorus-containing anhydrides
novel.330	GO:0000166	MF	nucleotide binding
novel.330	GO:0005488	MF	binding
novel.330	GO:0017076	MF	purine nucleotide binding
novel.330	GO:0030554	MF	adenyl nucleotide binding
novel.330	GO:0032553	MF	ribonucleotide binding
novel.330	GO:0032555	MF	purine ribonucleotide binding
novel.330	GO:0032559	MF	adenyl ribonucleotide binding
novel.330	GO:0035639	MF	purine ribonucleoside triphosphate binding
novel.330	GO:0036094	MF	small molecule binding
novel.330	GO:0043167	MF	ion binding
novel.330	GO:0043168	MF	anion binding
novel.330	GO:0097159	MF	organic cyclic compound binding
novel.330	GO:0097367	MF	carbohydrate derivative binding
novel.330	GO:1901265	MF	nucleoside phosphate binding
novel.330	GO:1901363	MF	heterocyclic compound binding
novel.332	GO:0015991	BP	ATP hydrolysis coupled proton transport
novel.332	GO:0006810	BP	transport
novel.332	GO:0006811	BP	ion transport
novel.332	GO:0006812	BP	cation transport
novel.332	GO:0006818	BP	hydrogen transport
novel.332	GO:0008150	BP	biological_process
novel.332	GO:0015672	BP	monovalent inorganic cation transport
novel.332	GO:0015992	BP	proton transport
novel.332	GO:0015988	BP	energy coupled proton transmembrane transport, against electrochemical gradient
novel.332	GO:0034220	BP	ion transmembrane transport
novel.332	GO:0044699	BP	single-organism process
novel.332	GO:0044765	BP	single-organism transport
novel.332	GO:0051179	BP	localization
novel.332	GO:0051234	BP	establishment of localization
novel.332	GO:0055085	BP	transmembrane transport
novel.332	GO:0090662	BP	ATP hydrolysis coupled transmembrane transport
novel.332	GO:0098655	BP	cation transmembrane transport
novel.332	GO:0098660	BP	inorganic ion transmembrane transport
novel.332	GO:0098662	BP	inorganic cation transmembrane transport
novel.332	GO:0099131	BP	ATP hydrolysis coupled ion transmembrane transport
novel.332	GO:0099132	BP	ATP hydrolysis coupled cation transmembrane transport
novel.332	GO:1902578	BP	single-organism localization
novel.332	GO:1902600	BP	hydrogen ion transmembrane transport
novel.332	GO:0033179	CC	proton-transporting V-type ATPase, V0 domain
novel.332	GO:0016469	CC	proton-transporting two-sector ATPase complex
novel.332	GO:0005575	CC	cellular_component
novel.332	GO:0016020	CC	membrane
novel.332	GO:0032991	CC	macromolecular complex
novel.332	GO:0033176	CC	proton-transporting V-type ATPase complex
novel.332	GO:0033177	CC	proton-transporting two-sector ATPase complex, proton-transporting domain
novel.332	GO:0043234	CC	protein complex
novel.332	GO:0044425	CC	membrane part
novel.332	GO:0098796	CC	membrane protein complex
novel.332	GO:0015078	MF	hydrogen ion transmembrane transporter activity
novel.332	GO:0003674	MF	molecular_function
novel.332	GO:0005215	MF	transporter activity
novel.332	GO:0022857	MF	transmembrane transporter activity
novel.332	GO:0008324	MF	cation transmembrane transporter activity
novel.332	GO:0015075	MF	ion transmembrane transporter activity
novel.332	GO:0015077	MF	monovalent inorganic cation transmembrane transporter activity
novel.332	GO:0022891	MF	substrate-specific transmembrane transporter activity
novel.332	GO:0022890	MF	inorganic cation transmembrane transporter activity
novel.332	GO:0022892	MF	substrate-specific transporter activity
novel.346	GO:0006468	BP	protein phosphorylation
novel.346	GO:0008152	BP	metabolic process
novel.346	GO:0006464	BP	cellular protein modification process
novel.346	GO:0006793	BP	phosphorus metabolic process
novel.346	GO:0006796	BP	phosphate-containing compound metabolic process
novel.346	GO:0008150	BP	biological_process
novel.346	GO:0009987	BP	cellular process
novel.346	GO:0016310	BP	phosphorylation
novel.346	GO:0019538	BP	protein metabolic process
novel.346	GO:0036211	BP	protein modification process
novel.346	GO:0043170	BP	macromolecule metabolic process
novel.346	GO:0043412	BP	macromolecule modification
novel.346	GO:0044237	BP	cellular metabolic process
novel.346	GO:0044238	BP	primary metabolic process
novel.346	GO:0044260	BP	cellular macromolecule metabolic process
novel.346	GO:0044267	BP	cellular protein metabolic process
novel.346	GO:0071704	BP	organic substance metabolic process
novel.346	GO:0004672	MF	protein kinase activity
novel.346	GO:0005524	MF	ATP binding
novel.346	GO:0003674	MF	molecular_function
novel.346	GO:0003824	MF	catalytic activity
novel.346	GO:0016301	MF	kinase activity
novel.346	GO:0016740	MF	transferase activity
novel.346	GO:0016772	MF	transferase activity, transferring phosphorus-containing groups
novel.346	GO:0016773	MF	phosphotransferase activity, alcohol group as acceptor
novel.346	GO:0000166	MF	nucleotide binding
novel.346	GO:0005488	MF	binding
novel.346	GO:0017076	MF	purine nucleotide binding
novel.346	GO:0030554	MF	adenyl nucleotide binding
novel.346	GO:0032553	MF	ribonucleotide binding
novel.346	GO:0032555	MF	purine ribonucleotide binding
novel.346	GO:0032559	MF	adenyl ribonucleotide binding
novel.346	GO:0035639	MF	purine ribonucleoside triphosphate binding
novel.346	GO:0036094	MF	small molecule binding
novel.346	GO:0043167	MF	ion binding
novel.346	GO:0043168	MF	anion binding
novel.346	GO:0097159	MF	organic cyclic compound binding
novel.346	GO:0097367	MF	carbohydrate derivative binding
novel.346	GO:1901265	MF	nucleoside phosphate binding
novel.346	GO:1901363	MF	heterocyclic compound binding
novel.351	GO:0015074	BP	DNA integration
novel.351	GO:0008152	BP	metabolic process
novel.351	GO:0006139	BP	nucleobase-containing compound metabolic process
novel.351	GO:0006259	BP	DNA metabolic process
novel.351	GO:0006725	BP	cellular aromatic compound metabolic process
novel.351	GO:0006807	BP	nitrogen compound metabolic process
novel.351	GO:0008150	BP	biological_process
novel.351	GO:0009987	BP	cellular process
novel.351	GO:0034641	BP	cellular nitrogen compound metabolic process
novel.351	GO:0043170	BP	macromolecule metabolic process
novel.351	GO:0044237	BP	cellular metabolic process
novel.351	GO:0044238	BP	primary metabolic process
novel.351	GO:0044260	BP	cellular macromolecule metabolic process
novel.351	GO:0046483	BP	heterocycle metabolic process
novel.351	GO:0071704	BP	organic substance metabolic process
novel.351	GO:0090304	BP	nucleic acid metabolic process
novel.351	GO:1901360	BP	organic cyclic compound metabolic process
novel.352	GO:0015074	BP	DNA integration
novel.352	GO:0008152	BP	metabolic process
novel.352	GO:0006139	BP	nucleobase-containing compound metabolic process
novel.352	GO:0006259	BP	DNA metabolic process
novel.352	GO:0006725	BP	cellular aromatic compound metabolic process
novel.352	GO:0006807	BP	nitrogen compound metabolic process
novel.352	GO:0008150	BP	biological_process
novel.352	GO:0009987	BP	cellular process
novel.352	GO:0034641	BP	cellular nitrogen compound metabolic process
novel.352	GO:0043170	BP	macromolecule metabolic process
novel.352	GO:0044237	BP	cellular metabolic process
novel.352	GO:0044238	BP	primary metabolic process
novel.352	GO:0044260	BP	cellular macromolecule metabolic process
novel.352	GO:0046483	BP	heterocycle metabolic process
novel.352	GO:0071704	BP	organic substance metabolic process
novel.352	GO:0090304	BP	nucleic acid metabolic process
novel.352	GO:1901360	BP	organic cyclic compound metabolic process
novel.353	GO:0015074	BP	DNA integration
novel.353	GO:0008152	BP	metabolic process
novel.353	GO:0006139	BP	nucleobase-containing compound metabolic process
novel.353	GO:0006259	BP	DNA metabolic process
novel.353	GO:0006725	BP	cellular aromatic compound metabolic process
novel.353	GO:0006807	BP	nitrogen compound metabolic process
novel.353	GO:0008150	BP	biological_process
novel.353	GO:0009987	BP	cellular process
novel.353	GO:0034641	BP	cellular nitrogen compound metabolic process
novel.353	GO:0043170	BP	macromolecule metabolic process
novel.353	GO:0044237	BP	cellular metabolic process
novel.353	GO:0044238	BP	primary metabolic process
novel.353	GO:0044260	BP	cellular macromolecule metabolic process
novel.353	GO:0046483	BP	heterocycle metabolic process
novel.353	GO:0071704	BP	organic substance metabolic process
novel.353	GO:0090304	BP	nucleic acid metabolic process
novel.353	GO:1901360	BP	organic cyclic compound metabolic process
novel.360	GO:0015074	BP	DNA integration
novel.360	GO:0008152	BP	metabolic process
novel.360	GO:0006139	BP	nucleobase-containing compound metabolic process
novel.360	GO:0006259	BP	DNA metabolic process
novel.360	GO:0006725	BP	cellular aromatic compound metabolic process
novel.360	GO:0006807	BP	nitrogen compound metabolic process
novel.360	GO:0008150	BP	biological_process
novel.360	GO:0009987	BP	cellular process
novel.360	GO:0034641	BP	cellular nitrogen compound metabolic process
novel.360	GO:0043170	BP	macromolecule metabolic process
novel.360	GO:0044237	BP	cellular metabolic process
novel.360	GO:0044238	BP	primary metabolic process
novel.360	GO:0044260	BP	cellular macromolecule metabolic process
novel.360	GO:0046483	BP	heterocycle metabolic process
novel.360	GO:0071704	BP	organic substance metabolic process
novel.360	GO:0090304	BP	nucleic acid metabolic process
novel.360	GO:1901360	BP	organic cyclic compound metabolic process
novel.39	GO:0043248	BP	proteasome assembly
novel.39	GO:0006461	BP	protein complex assembly
novel.39	GO:0008150	BP	biological_process
novel.39	GO:0009987	BP	cellular process
novel.39	GO:0022607	BP	cellular component assembly
novel.39	GO:0016043	BP	cellular component organization
novel.39	GO:0034622	BP	cellular macromolecular complex assembly
novel.39	GO:0043623	BP	cellular protein complex assembly
novel.39	GO:0043933	BP	macromolecular complex subunit organization
novel.39	GO:0044085	BP	cellular component biogenesis
novel.39	GO:0065003	BP	macromolecular complex assembly
novel.39	GO:0070271	BP	protein complex biogenesis
novel.39	GO:0071822	BP	protein complex subunit organization
novel.39	GO:0071840	BP	cellular component organization or biogenesis
novel.410	GO:0016012	CC	sarcoglycan complex
novel.410	GO:0016021	CC	integral component of membrane
novel.410	GO:0005886	CC	plasma membrane
novel.410	GO:0005575	CC	cellular_component
novel.410	GO:0016020	CC	membrane
novel.410	GO:0005623	CC	cell
novel.410	GO:0016010	CC	dystrophin-associated glycoprotein complex
novel.410	GO:0016011	CC	dystroglycan complex
novel.410	GO:0032991	CC	macromolecular complex
novel.410	GO:0043234	CC	protein complex
novel.410	GO:0044425	CC	membrane part
novel.410	GO:0044459	CC	plasma membrane part
novel.410	GO:0044464	CC	cell part
novel.410	GO:0071944	CC	cell periphery
novel.410	GO:0090665	CC	glycoprotein complex
novel.410	GO:0098796	CC	membrane protein complex
novel.410	GO:0098797	CC	plasma membrane protein complex
novel.410	GO:0031224	CC	intrinsic component of membrane
novel.42	GO:0003676	MF	nucleic acid binding
novel.42	GO:0003674	MF	molecular_function
novel.42	GO:0005488	MF	binding
novel.42	GO:0097159	MF	organic cyclic compound binding
novel.42	GO:1901363	MF	heterocyclic compound binding
novel.430	GO:0006508	BP	proteolysis
novel.430	GO:0008152	BP	metabolic process
novel.430	GO:0008150	BP	biological_process
novel.430	GO:0019538	BP	protein metabolic process
novel.430	GO:0043170	BP	macromolecule metabolic process
novel.430	GO:0044238	BP	primary metabolic process
novel.430	GO:0071704	BP	organic substance metabolic process
novel.430	GO:0008234	MF	cysteine-type peptidase activity
novel.430	GO:0003674	MF	molecular_function
novel.430	GO:0003824	MF	catalytic activity
novel.430	GO:0008233	MF	peptidase activity
novel.430	GO:0070011	MF	peptidase activity, acting on L-amino acid peptides
novel.430	GO:0016787	MF	hydrolase activity
novel.44	GO:0003676	MF	nucleic acid binding
novel.44	GO:0003674	MF	molecular_function
novel.44	GO:0005488	MF	binding
novel.44	GO:0097159	MF	organic cyclic compound binding
novel.44	GO:1901363	MF	heterocyclic compound binding
novel.461	GO:0015074	BP	DNA integration
novel.461	GO:0008152	BP	metabolic process
novel.461	GO:0006139	BP	nucleobase-containing compound metabolic process
novel.461	GO:0006259	BP	DNA metabolic process
novel.461	GO:0006725	BP	cellular aromatic compound metabolic process
novel.461	GO:0006807	BP	nitrogen compound metabolic process
novel.461	GO:0008150	BP	biological_process
novel.461	GO:0009987	BP	cellular process
novel.461	GO:0034641	BP	cellular nitrogen compound metabolic process
novel.461	GO:0043170	BP	macromolecule metabolic process
novel.461	GO:0044237	BP	cellular metabolic process
novel.461	GO:0044238	BP	primary metabolic process
novel.461	GO:0044260	BP	cellular macromolecule metabolic process
novel.461	GO:0046483	BP	heterocycle metabolic process
novel.461	GO:0071704	BP	organic substance metabolic process
novel.461	GO:0090304	BP	nucleic acid metabolic process
novel.461	GO:1901360	BP	organic cyclic compound metabolic process
novel.473	GO:0015074	BP	DNA integration
novel.473	GO:0006508	BP	proteolysis
novel.473	GO:0008152	BP	metabolic process
novel.473	GO:0006139	BP	nucleobase-containing compound metabolic process
novel.473	GO:0006259	BP	DNA metabolic process
novel.473	GO:0006725	BP	cellular aromatic compound metabolic process
novel.473	GO:0006807	BP	nitrogen compound metabolic process
novel.473	GO:0008150	BP	biological_process
novel.473	GO:0009987	BP	cellular process
novel.473	GO:0034641	BP	cellular nitrogen compound metabolic process
novel.473	GO:0043170	BP	macromolecule metabolic process
novel.473	GO:0044237	BP	cellular metabolic process
novel.473	GO:0044238	BP	primary metabolic process
novel.473	GO:0044260	BP	cellular macromolecule metabolic process
novel.473	GO:0046483	BP	heterocycle metabolic process
novel.473	GO:0071704	BP	organic substance metabolic process
novel.473	GO:0090304	BP	nucleic acid metabolic process
novel.473	GO:1901360	BP	organic cyclic compound metabolic process
novel.473	GO:0019538	BP	protein metabolic process
novel.473	GO:0004190	MF	aspartic-type endopeptidase activity
novel.473	GO:0003674	MF	molecular_function
novel.473	GO:0003824	MF	catalytic activity
novel.473	GO:0004175	MF	endopeptidase activity
novel.473	GO:0008233	MF	peptidase activity
novel.473	GO:0070011	MF	peptidase activity, acting on L-amino acid peptides
novel.473	GO:0016787	MF	hydrolase activity
novel.473	GO:0070001	MF	aspartic-type peptidase activity
novel.474	GO:0015074	BP	DNA integration
novel.474	GO:0006508	BP	proteolysis
novel.474	GO:0008152	BP	metabolic process
novel.474	GO:0006139	BP	nucleobase-containing compound metabolic process
novel.474	GO:0006259	BP	DNA metabolic process
novel.474	GO:0006725	BP	cellular aromatic compound metabolic process
novel.474	GO:0006807	BP	nitrogen compound metabolic process
novel.474	GO:0008150	BP	biological_process
novel.474	GO:0009987	BP	cellular process
novel.474	GO:0034641	BP	cellular nitrogen compound metabolic process
novel.474	GO:0043170	BP	macromolecule metabolic process
novel.474	GO:0044237	BP	cellular metabolic process
novel.474	GO:0044238	BP	primary metabolic process
novel.474	GO:0044260	BP	cellular macromolecule metabolic process
novel.474	GO:0046483	BP	heterocycle metabolic process
novel.474	GO:0071704	BP	organic substance metabolic process
novel.474	GO:0090304	BP	nucleic acid metabolic process
novel.474	GO:1901360	BP	organic cyclic compound metabolic process
novel.474	GO:0019538	BP	protein metabolic process
novel.474	GO:0004190	MF	aspartic-type endopeptidase activity
novel.474	GO:0003674	MF	molecular_function
novel.474	GO:0003824	MF	catalytic activity
novel.474	GO:0004175	MF	endopeptidase activity
novel.474	GO:0008233	MF	peptidase activity
novel.474	GO:0070011	MF	peptidase activity, acting on L-amino acid peptides
novel.474	GO:0016787	MF	hydrolase activity
novel.474	GO:0070001	MF	aspartic-type peptidase activity
novel.480	GO:0006352	BP	DNA-templated transcription, initiation
novel.480	GO:0006355	BP	regulation of transcription, DNA-templated
novel.480	GO:0008152	BP	metabolic process
novel.480	GO:0006139	BP	nucleobase-containing compound metabolic process
novel.480	GO:0006351	BP	transcription, DNA-templated
novel.480	GO:0006725	BP	cellular aromatic compound metabolic process
novel.480	GO:0006807	BP	nitrogen compound metabolic process
novel.480	GO:0008150	BP	biological_process
novel.480	GO:0009058	BP	biosynthetic process
novel.480	GO:0009059	BP	macromolecule biosynthetic process
novel.480	GO:0009987	BP	cellular process
novel.480	GO:0010467	BP	gene expression
novel.480	GO:0016070	BP	RNA metabolic process
novel.480	GO:0018130	BP	heterocycle biosynthetic process
novel.480	GO:0019438	BP	aromatic compound biosynthetic process
novel.480	GO:0032774	BP	RNA biosynthetic process
novel.480	GO:0034641	BP	cellular nitrogen compound metabolic process
novel.480	GO:0034645	BP	cellular macromolecule biosynthetic process
novel.480	GO:0034654	BP	nucleobase-containing compound biosynthetic process
novel.480	GO:0043170	BP	macromolecule metabolic process
novel.480	GO:0044237	BP	cellular metabolic process
novel.480	GO:0044238	BP	primary metabolic process
novel.480	GO:0044249	BP	cellular biosynthetic process
novel.480	GO:0044260	BP	cellular macromolecule metabolic process
novel.480	GO:0044271	BP	cellular nitrogen compound biosynthetic process
novel.480	GO:0046483	BP	heterocycle metabolic process
novel.480	GO:0071704	BP	organic substance metabolic process
novel.480	GO:0090304	BP	nucleic acid metabolic process
novel.480	GO:0097659	BP	nucleic acid-templated transcription
novel.480	GO:1901360	BP	organic cyclic compound metabolic process
novel.480	GO:1901362	BP	organic cyclic compound biosynthetic process
novel.480	GO:1901576	BP	organic substance biosynthetic process
novel.480	GO:0009889	BP	regulation of biosynthetic process
novel.480	GO:0010468	BP	regulation of gene expression
novel.480	GO:0010556	BP	regulation of macromolecule biosynthetic process
novel.480	GO:0019219	BP	regulation of nucleobase-containing compound metabolic process
novel.480	GO:0019222	BP	regulation of metabolic process
novel.480	GO:0031323	BP	regulation of cellular metabolic process
novel.480	GO:0031326	BP	regulation of cellular biosynthetic process
novel.480	GO:0050789	BP	regulation of biological process
novel.480	GO:0050794	BP	regulation of cellular process
novel.480	GO:0051171	BP	regulation of nitrogen compound metabolic process
novel.480	GO:0051252	BP	regulation of RNA metabolic process
novel.480	GO:0060255	BP	regulation of macromolecule metabolic process
novel.480	GO:0065007	BP	biological regulation
novel.480	GO:0080090	BP	regulation of primary metabolic process
novel.480	GO:1903506	BP	regulation of nucleic acid-templated transcription
novel.480	GO:2000112	BP	regulation of cellular macromolecule biosynthetic process
novel.480	GO:2001141	BP	regulation of RNA biosynthetic process
novel.480	GO:0003677	MF	DNA binding
novel.480	GO:0003700	MF	transcription factor activity, sequence-specific DNA binding
novel.480	GO:0016987	MF	sigma factor activity
novel.480	GO:0003674	MF	molecular_function
novel.480	GO:0003676	MF	nucleic acid binding
novel.480	GO:0005488	MF	binding
novel.480	GO:0097159	MF	organic cyclic compound binding
novel.480	GO:1901363	MF	heterocyclic compound binding
novel.480	GO:0001071	MF	nucleic acid binding transcription factor activity
novel.480	GO:0000988	MF	transcription factor activity, protein binding
novel.480	GO:0000990	MF	transcription factor activity, core RNA polymerase binding
novel.480	GO:0000996	MF	core DNA-dependent RNA polymerase binding promoter specificity activity
novel.499	GO:0006313	BP	transposition, DNA-mediated
novel.499	GO:0008152	BP	metabolic process
novel.499	GO:0006139	BP	nucleobase-containing compound metabolic process
novel.499	GO:0006259	BP	DNA metabolic process
novel.499	GO:0006310	BP	DNA recombination
novel.499	GO:0006725	BP	cellular aromatic compound metabolic process
novel.499	GO:0006807	BP	nitrogen compound metabolic process
novel.499	GO:0008150	BP	biological_process
novel.499	GO:0009987	BP	cellular process
novel.499	GO:0032196	BP	transposition
novel.499	GO:0034641	BP	cellular nitrogen compound metabolic process
novel.499	GO:0043170	BP	macromolecule metabolic process
novel.499	GO:0044237	BP	cellular metabolic process
novel.499	GO:0044238	BP	primary metabolic process
novel.499	GO:0044260	BP	cellular macromolecule metabolic process
novel.499	GO:0044699	BP	single-organism process
novel.499	GO:0044710	BP	single-organism metabolic process
novel.499	GO:0044763	BP	single-organism cellular process
novel.499	GO:0046483	BP	heterocycle metabolic process
novel.499	GO:0071704	BP	organic substance metabolic process
novel.499	GO:0090304	BP	nucleic acid metabolic process
novel.499	GO:1901360	BP	organic cyclic compound metabolic process
novel.499	GO:0004803	MF	transposase activity
novel.499	GO:0003674	MF	molecular_function
novel.499	GO:0003824	MF	catalytic activity
novel.503	GO:0006265	BP	DNA topological change
novel.503	GO:0051276	BP	chromosome organization
novel.503	GO:0008152	BP	metabolic process
novel.503	GO:0006139	BP	nucleobase-containing compound metabolic process
novel.503	GO:0006259	BP	DNA metabolic process
novel.503	GO:0006725	BP	cellular aromatic compound metabolic process
novel.503	GO:0006807	BP	nitrogen compound metabolic process
novel.503	GO:0006996	BP	organelle organization
novel.503	GO:0008150	BP	biological_process
novel.503	GO:0009987	BP	cellular process
novel.503	GO:0016043	BP	cellular component organization
novel.503	GO:0034641	BP	cellular nitrogen compound metabolic process
novel.503	GO:0043170	BP	macromolecule metabolic process
novel.503	GO:0044237	BP	cellular metabolic process
novel.503	GO:0044238	BP	primary metabolic process
novel.503	GO:0044260	BP	cellular macromolecule metabolic process
novel.503	GO:0046483	BP	heterocycle metabolic process
novel.503	GO:0071103	BP	DNA conformation change
novel.503	GO:0071704	BP	organic substance metabolic process
novel.503	GO:0071840	BP	cellular component organization or biogenesis
novel.503	GO:0090304	BP	nucleic acid metabolic process
novel.503	GO:1901360	BP	organic cyclic compound metabolic process
novel.503	GO:0003677	MF	DNA binding
novel.503	GO:0003917	MF	DNA topoisomerase type I activity
novel.503	GO:0003674	MF	molecular_function
novel.503	GO:0003676	MF	nucleic acid binding
novel.503	GO:0005488	MF	binding
novel.503	GO:0097159	MF	organic cyclic compound binding
novel.503	GO:1901363	MF	heterocyclic compound binding
novel.503	GO:0003824	MF	catalytic activity
novel.503	GO:0003916	MF	DNA topoisomerase activity
novel.503	GO:0016853	MF	isomerase activity
novel.505	GO:0006313	BP	transposition, DNA-mediated
novel.505	GO:0008152	BP	metabolic process
novel.505	GO:0006139	BP	nucleobase-containing compound metabolic process
novel.505	GO:0006259	BP	DNA metabolic process
novel.505	GO:0006310	BP	DNA recombination
novel.505	GO:0006725	BP	cellular aromatic compound metabolic process
novel.505	GO:0006807	BP	nitrogen compound metabolic process
novel.505	GO:0008150	BP	biological_process
novel.505	GO:0009987	BP	cellular process
novel.505	GO:0032196	BP	transposition
novel.505	GO:0034641	BP	cellular nitrogen compound metabolic process
novel.505	GO:0043170	BP	macromolecule metabolic process
novel.505	GO:0044237	BP	cellular metabolic process
novel.505	GO:0044238	BP	primary metabolic process
novel.505	GO:0044260	BP	cellular macromolecule metabolic process
novel.505	GO:0044699	BP	single-organism process
novel.505	GO:0044710	BP	single-organism metabolic process
novel.505	GO:0044763	BP	single-organism cellular process
novel.505	GO:0046483	BP	heterocycle metabolic process
novel.505	GO:0071704	BP	organic substance metabolic process
novel.505	GO:0090304	BP	nucleic acid metabolic process
novel.505	GO:1901360	BP	organic cyclic compound metabolic process
novel.505	GO:0003676	MF	nucleic acid binding
novel.505	GO:0004803	MF	transposase activity
novel.505	GO:0003674	MF	molecular_function
novel.505	GO:0005488	MF	binding
novel.505	GO:0097159	MF	organic cyclic compound binding
novel.505	GO:1901363	MF	heterocyclic compound binding
novel.505	GO:0003824	MF	catalytic activity
novel.507	GO:0015074	BP	DNA integration
novel.507	GO:0008152	BP	metabolic process
novel.507	GO:0006139	BP	nucleobase-containing compound metabolic process
novel.507	GO:0006259	BP	DNA metabolic process
novel.507	GO:0006725	BP	cellular aromatic compound metabolic process
novel.507	GO:0006807	BP	nitrogen compound metabolic process
novel.507	GO:0008150	BP	biological_process
novel.507	GO:0009987	BP	cellular process
novel.507	GO:0034641	BP	cellular nitrogen compound metabolic process
novel.507	GO:0043170	BP	macromolecule metabolic process
novel.507	GO:0044237	BP	cellular metabolic process
novel.507	GO:0044238	BP	primary metabolic process
novel.507	GO:0044260	BP	cellular macromolecule metabolic process
novel.507	GO:0046483	BP	heterocycle metabolic process
novel.507	GO:0071704	BP	organic substance metabolic process
novel.507	GO:0090304	BP	nucleic acid metabolic process
novel.507	GO:1901360	BP	organic cyclic compound metabolic process
novel.527	GO:0055114	BP	oxidation-reduction process
novel.527	GO:0008152	BP	metabolic process
novel.527	GO:0008150	BP	biological_process
novel.527	GO:0044699	BP	single-organism process
novel.527	GO:0044710	BP	single-organism metabolic process
novel.527	GO:0016717	MF	oxidoreductase activity, acting on paired donors, with oxidation of a pair of donors resulting in the reduction of molecular oxygen to two molecules of water
novel.527	GO:0003674	MF	molecular_function
novel.527	GO:0003824	MF	catalytic activity
novel.527	GO:0016491	MF	oxidoreductase activity
novel.527	GO:0016705	MF	oxidoreductase activity, acting on paired donors, with incorporation or reduction of molecular oxygen
novel.542	GO:0006355	BP	regulation of transcription, DNA-templated
novel.542	GO:0008152	BP	metabolic process
novel.542	GO:0006139	BP	nucleobase-containing compound metabolic process
novel.542	GO:0006351	BP	transcription, DNA-templated
novel.542	GO:0006725	BP	cellular aromatic compound metabolic process
novel.542	GO:0006807	BP	nitrogen compound metabolic process
novel.542	GO:0008150	BP	biological_process
novel.542	GO:0009058	BP	biosynthetic process
novel.542	GO:0009059	BP	macromolecule biosynthetic process
novel.542	GO:0009889	BP	regulation of biosynthetic process
novel.542	GO:0009987	BP	cellular process
novel.542	GO:0010467	BP	gene expression
novel.542	GO:0010468	BP	regulation of gene expression
novel.542	GO:0010556	BP	regulation of macromolecule biosynthetic process
novel.542	GO:0016070	BP	RNA metabolic process
novel.542	GO:0018130	BP	heterocycle biosynthetic process
novel.542	GO:0019219	BP	regulation of nucleobase-containing compound metabolic process
novel.542	GO:0019222	BP	regulation of metabolic process
novel.542	GO:0019438	BP	aromatic compound biosynthetic process
novel.542	GO:0031323	BP	regulation of cellular metabolic process
novel.542	GO:0031326	BP	regulation of cellular biosynthetic process
novel.542	GO:0032774	BP	RNA biosynthetic process
novel.542	GO:0034641	BP	cellular nitrogen compound metabolic process
novel.542	GO:0034645	BP	cellular macromolecule biosynthetic process
novel.542	GO:0034654	BP	nucleobase-containing compound biosynthetic process
novel.542	GO:0043170	BP	macromolecule metabolic process
novel.542	GO:0044237	BP	cellular metabolic process
novel.542	GO:0044238	BP	primary metabolic process
novel.542	GO:0044249	BP	cellular biosynthetic process
novel.542	GO:0044260	BP	cellular macromolecule metabolic process
novel.542	GO:0044271	BP	cellular nitrogen compound biosynthetic process
novel.542	GO:0046483	BP	heterocycle metabolic process
novel.542	GO:0050789	BP	regulation of biological process
novel.542	GO:0050794	BP	regulation of cellular process
novel.542	GO:0051171	BP	regulation of nitrogen compound metabolic process
novel.542	GO:0051252	BP	regulation of RNA metabolic process
novel.542	GO:0060255	BP	regulation of macromolecule metabolic process
novel.542	GO:0065007	BP	biological regulation
novel.542	GO:0071704	BP	organic substance metabolic process
novel.542	GO:0080090	BP	regulation of primary metabolic process
novel.542	GO:0090304	BP	nucleic acid metabolic process
novel.542	GO:0097659	BP	nucleic acid-templated transcription
novel.542	GO:1901360	BP	organic cyclic compound metabolic process
novel.542	GO:1901362	BP	organic cyclic compound biosynthetic process
novel.542	GO:1901576	BP	organic substance biosynthetic process
novel.542	GO:1903506	BP	regulation of nucleic acid-templated transcription
novel.542	GO:2000112	BP	regulation of cellular macromolecule biosynthetic process
novel.542	GO:2001141	BP	regulation of RNA biosynthetic process
novel.542	GO:0003677	MF	DNA binding
novel.542	GO:0003674	MF	molecular_function
novel.542	GO:0003676	MF	nucleic acid binding
novel.542	GO:0005488	MF	binding
novel.542	GO:0097159	MF	organic cyclic compound binding
novel.542	GO:1901363	MF	heterocyclic compound binding
novel.543	GO:0006355	BP	regulation of transcription, DNA-templated
novel.543	GO:0008152	BP	metabolic process
novel.543	GO:0006139	BP	nucleobase-containing compound metabolic process
novel.543	GO:0006351	BP	transcription, DNA-templated
novel.543	GO:0006725	BP	cellular aromatic compound metabolic process
novel.543	GO:0006807	BP	nitrogen compound metabolic process
novel.543	GO:0008150	BP	biological_process
novel.543	GO:0009058	BP	biosynthetic process
novel.543	GO:0009059	BP	macromolecule biosynthetic process
novel.543	GO:0009889	BP	regulation of biosynthetic process
novel.543	GO:0009987	BP	cellular process
novel.543	GO:0010467	BP	gene expression
novel.543	GO:0010468	BP	regulation of gene expression
novel.543	GO:0010556	BP	regulation of macromolecule biosynthetic process
novel.543	GO:0016070	BP	RNA metabolic process
novel.543	GO:0018130	BP	heterocycle biosynthetic process
novel.543	GO:0019219	BP	regulation of nucleobase-containing compound metabolic process
novel.543	GO:0019222	BP	regulation of metabolic process
novel.543	GO:0019438	BP	aromatic compound biosynthetic process
novel.543	GO:0031323	BP	regulation of cellular metabolic process
novel.543	GO:0031326	BP	regulation of cellular biosynthetic process
novel.543	GO:0032774	BP	RNA biosynthetic process
novel.543	GO:0034641	BP	cellular nitrogen compound metabolic process
novel.543	GO:0034645	BP	cellular macromolecule biosynthetic process
novel.543	GO:0034654	BP	nucleobase-containing compound biosynthetic process
novel.543	GO:0043170	BP	macromolecule metabolic process
novel.543	GO:0044237	BP	cellular metabolic process
novel.543	GO:0044238	BP	primary metabolic process
novel.543	GO:0044249	BP	cellular biosynthetic process
novel.543	GO:0044260	BP	cellular macromolecule metabolic process
novel.543	GO:0044271	BP	cellular nitrogen compound biosynthetic process
novel.543	GO:0046483	BP	heterocycle metabolic process
novel.543	GO:0050789	BP	regulation of biological process
novel.543	GO:0050794	BP	regulation of cellular process
novel.543	GO:0051171	BP	regulation of nitrogen compound metabolic process
novel.543	GO:0051252	BP	regulation of RNA metabolic process
novel.543	GO:0060255	BP	regulation of macromolecule metabolic process
novel.543	GO:0065007	BP	biological regulation
novel.543	GO:0071704	BP	organic substance metabolic process
novel.543	GO:0080090	BP	regulation of primary metabolic process
novel.543	GO:0090304	BP	nucleic acid metabolic process
novel.543	GO:0097659	BP	nucleic acid-templated transcription
novel.543	GO:1901360	BP	organic cyclic compound metabolic process
novel.543	GO:1901362	BP	organic cyclic compound biosynthetic process
novel.543	GO:1901576	BP	organic substance biosynthetic process
novel.543	GO:1903506	BP	regulation of nucleic acid-templated transcription
novel.543	GO:2000112	BP	regulation of cellular macromolecule biosynthetic process
novel.543	GO:2001141	BP	regulation of RNA biosynthetic process
novel.543	GO:0003677	MF	DNA binding
novel.543	GO:0003674	MF	molecular_function
novel.543	GO:0003676	MF	nucleic acid binding
novel.543	GO:0005488	MF	binding
novel.543	GO:0097159	MF	organic cyclic compound binding
novel.543	GO:1901363	MF	heterocyclic compound binding
novel.549	GO:0015074	BP	DNA integration
novel.549	GO:0008152	BP	metabolic process
novel.549	GO:0006139	BP	nucleobase-containing compound metabolic process
novel.549	GO:0006259	BP	DNA metabolic process
novel.549	GO:0006725	BP	cellular aromatic compound metabolic process
novel.549	GO:0006807	BP	nitrogen compound metabolic process
novel.549	GO:0008150	BP	biological_process
novel.549	GO:0009987	BP	cellular process
novel.549	GO:0034641	BP	cellular nitrogen compound metabolic process
novel.549	GO:0043170	BP	macromolecule metabolic process
novel.549	GO:0044237	BP	cellular metabolic process
novel.549	GO:0044238	BP	primary metabolic process
novel.549	GO:0044260	BP	cellular macromolecule metabolic process
novel.549	GO:0046483	BP	heterocycle metabolic process
novel.549	GO:0071704	BP	organic substance metabolic process
novel.549	GO:0090304	BP	nucleic acid metabolic process
novel.549	GO:1901360	BP	organic cyclic compound metabolic process
novel.556	GO:0015074	BP	DNA integration
novel.556	GO:0008152	BP	metabolic process
novel.556	GO:0006139	BP	nucleobase-containing compound metabolic process
novel.556	GO:0006259	BP	DNA metabolic process
novel.556	GO:0006725	BP	cellular aromatic compound metabolic process
novel.556	GO:0006807	BP	nitrogen compound metabolic process
novel.556	GO:0008150	BP	biological_process
novel.556	GO:0009987	BP	cellular process
novel.556	GO:0034641	BP	cellular nitrogen compound metabolic process
novel.556	GO:0043170	BP	macromolecule metabolic process
novel.556	GO:0044237	BP	cellular metabolic process
novel.556	GO:0044238	BP	primary metabolic process
novel.556	GO:0044260	BP	cellular macromolecule metabolic process
novel.556	GO:0046483	BP	heterocycle metabolic process
novel.556	GO:0071704	BP	organic substance metabolic process
novel.556	GO:0090304	BP	nucleic acid metabolic process
novel.556	GO:1901360	BP	organic cyclic compound metabolic process
novel.595	GO:0008152	BP	metabolic process
novel.595	GO:0055114	BP	oxidation-reduction process
novel.595	GO:0008150	BP	biological_process
novel.595	GO:0044699	BP	single-organism process
novel.595	GO:0044710	BP	single-organism metabolic process
novel.595	GO:0016491	MF	oxidoreductase activity
novel.595	GO:0003674	MF	molecular_function
novel.595	GO:0003824	MF	catalytic activity
novel.600	GO:0007218	BP	neuropeptide signaling pathway
novel.600	GO:0018990	BP	ecdysis, chitin-based cuticle
novel.600	GO:0007165	BP	signal transduction
novel.600	GO:0007154	BP	cell communication
novel.600	GO:0007186	BP	G-protein coupled receptor signaling pathway
novel.600	GO:0008150	BP	biological_process
novel.600	GO:0009987	BP	cellular process
novel.600	GO:0023052	BP	signaling
novel.600	GO:0044699	BP	single-organism process
novel.600	GO:0044700	BP	single organism signaling
novel.600	GO:0050789	BP	regulation of biological process
novel.600	GO:0050794	BP	regulation of cellular process
novel.600	GO:0050896	BP	response to stimulus
novel.600	GO:0051716	BP	cellular response to stimulus
novel.600	GO:0065007	BP	biological regulation
novel.600	GO:0007591	BP	molting cycle, chitin-based cuticle
novel.600	GO:0022404	BP	molting cycle process
novel.600	GO:0032501	BP	multicellular organismal process
novel.600	GO:0042303	BP	molting cycle
novel.600	GO:0044707	BP	single-multicellular organism process
novel.600	GO:0008255	MF	ecdysis-triggering hormone activity
novel.600	GO:0005515	MF	protein binding
novel.600	GO:0003674	MF	molecular_function
novel.600	GO:0005102	MF	receptor binding
novel.600	GO:0005179	MF	hormone activity
novel.600	GO:0005184	MF	neuropeptide hormone activity
novel.600	GO:0005488	MF	binding
novel.609	GO:0015074	BP	DNA integration
novel.609	GO:0008152	BP	metabolic process
novel.609	GO:0006139	BP	nucleobase-containing compound metabolic process
novel.609	GO:0006259	BP	DNA metabolic process
novel.609	GO:0006725	BP	cellular aromatic compound metabolic process
novel.609	GO:0006807	BP	nitrogen compound metabolic process
novel.609	GO:0008150	BP	biological_process
novel.609	GO:0009987	BP	cellular process
novel.609	GO:0034641	BP	cellular nitrogen compound metabolic process
novel.609	GO:0043170	BP	macromolecule metabolic process
novel.609	GO:0044237	BP	cellular metabolic process
novel.609	GO:0044238	BP	primary metabolic process
novel.609	GO:0044260	BP	cellular macromolecule metabolic process
novel.609	GO:0046483	BP	heterocycle metabolic process
novel.609	GO:0071704	BP	organic substance metabolic process
novel.609	GO:0090304	BP	nucleic acid metabolic process
novel.609	GO:1901360	BP	organic cyclic compound metabolic process
novel.626	GO:0015074	BP	DNA integration
novel.626	GO:0008152	BP	metabolic process
novel.626	GO:0006139	BP	nucleobase-containing compound metabolic process
novel.626	GO:0006259	BP	DNA metabolic process
novel.626	GO:0006725	BP	cellular aromatic compound metabolic process
novel.626	GO:0006807	BP	nitrogen compound metabolic process
novel.626	GO:0008150	BP	biological_process
novel.626	GO:0009987	BP	cellular process
novel.626	GO:0034641	BP	cellular nitrogen compound metabolic process
novel.626	GO:0043170	BP	macromolecule metabolic process
novel.626	GO:0044237	BP	cellular metabolic process
novel.626	GO:0044238	BP	primary metabolic process
novel.626	GO:0044260	BP	cellular macromolecule metabolic process
novel.626	GO:0046483	BP	heterocycle metabolic process
novel.626	GO:0071704	BP	organic substance metabolic process
novel.626	GO:0090304	BP	nucleic acid metabolic process
novel.626	GO:1901360	BP	organic cyclic compound metabolic process
novel.632	GO:0005524	MF	ATP binding
novel.632	GO:0000166	MF	nucleotide binding
novel.632	GO:0003674	MF	molecular_function
novel.632	GO:0005488	MF	binding
novel.632	GO:0017076	MF	purine nucleotide binding
novel.632	GO:0030554	MF	adenyl nucleotide binding
novel.632	GO:0032553	MF	ribonucleotide binding
novel.632	GO:0032555	MF	purine ribonucleotide binding
novel.632	GO:0032559	MF	adenyl ribonucleotide binding
novel.632	GO:0035639	MF	purine ribonucleoside triphosphate binding
novel.632	GO:0036094	MF	small molecule binding
novel.632	GO:0043167	MF	ion binding
novel.632	GO:0043168	MF	anion binding
novel.632	GO:0097159	MF	organic cyclic compound binding
novel.632	GO:0097367	MF	carbohydrate derivative binding
novel.632	GO:1901265	MF	nucleoside phosphate binding
novel.632	GO:1901363	MF	heterocyclic compound binding
novel.634	GO:0005643	CC	nuclear pore
novel.634	GO:0005622	CC	intracellular
novel.634	GO:0005575	CC	cellular_component
novel.634	GO:0005623	CC	cell
novel.634	GO:0005634	CC	nucleus
novel.634	GO:0005635	CC	nuclear envelope
novel.634	GO:0043231	CC	intracellular membrane-bounded organelle
novel.634	GO:0012505	CC	endomembrane system
novel.634	GO:0031967	CC	organelle envelope
novel.634	GO:0031975	CC	envelope
novel.634	GO:0032991	CC	macromolecular complex
novel.634	GO:0043226	CC	organelle
novel.634	GO:0043227	CC	membrane-bounded organelle
novel.634	GO:0043229	CC	intracellular organelle
novel.634	GO:0043234	CC	protein complex
novel.634	GO:0044422	CC	organelle part
novel.634	GO:0044424	CC	intracellular part
novel.634	GO:0044428	CC	nuclear part
novel.634	GO:0044446	CC	intracellular organelle part
novel.634	GO:0044464	CC	cell part
novel.639	GO:0015074	BP	DNA integration
novel.639	GO:0008152	BP	metabolic process
novel.639	GO:0006139	BP	nucleobase-containing compound metabolic process
novel.639	GO:0006259	BP	DNA metabolic process
novel.639	GO:0006725	BP	cellular aromatic compound metabolic process
novel.639	GO:0006807	BP	nitrogen compound metabolic process
novel.639	GO:0008150	BP	biological_process
novel.639	GO:0009987	BP	cellular process
novel.639	GO:0034641	BP	cellular nitrogen compound metabolic process
novel.639	GO:0043170	BP	macromolecule metabolic process
novel.639	GO:0044237	BP	cellular metabolic process
novel.639	GO:0044238	BP	primary metabolic process
novel.639	GO:0044260	BP	cellular macromolecule metabolic process
novel.639	GO:0046483	BP	heterocycle metabolic process
novel.639	GO:0071704	BP	organic substance metabolic process
novel.639	GO:0090304	BP	nucleic acid metabolic process
novel.639	GO:1901360	BP	organic cyclic compound metabolic process
novel.649	GO:0030150	BP	protein import into mitochondrial matrix
novel.649	GO:0008104	BP	protein localization
novel.649	GO:0006605	BP	protein targeting
novel.649	GO:0006626	BP	protein targeting to mitochondrion
novel.649	GO:0006810	BP	transport
novel.649	GO:0006839	BP	mitochondrial transport
novel.649	GO:0006886	BP	intracellular protein transport
novel.649	GO:0006996	BP	organelle organization
novel.649	GO:0007005	BP	mitochondrion organization
novel.649	GO:0008150	BP	biological_process
novel.649	GO:0009987	BP	cellular process
novel.649	GO:0015031	BP	protein transport
novel.649	GO:0015833	BP	peptide transport
novel.649	GO:0016043	BP	cellular component organization
novel.649	GO:0017038	BP	protein import
novel.649	GO:0033036	BP	macromolecule localization
novel.649	GO:0033365	BP	protein localization to organelle
novel.649	GO:0034613	BP	cellular protein localization
novel.649	GO:0042886	BP	amide transport
novel.649	GO:0044699	BP	single-organism process
novel.649	GO:0044743	BP	protein transmembrane import into intracellular organelle
novel.649	GO:0044765	BP	single-organism transport
novel.649	GO:0045184	BP	establishment of protein localization
novel.649	GO:0046907	BP	intracellular transport
novel.649	GO:0051179	BP	localization
novel.649	GO:0051234	BP	establishment of localization
novel.649	GO:0051641	BP	cellular localization
novel.649	GO:0051649	BP	establishment of localization in cell
novel.649	GO:0055085	BP	transmembrane transport
novel.649	GO:0065002	BP	intracellular protein transmembrane transport
novel.649	GO:0070585	BP	protein localization to mitochondrion
novel.649	GO:0070727	BP	cellular macromolecule localization
novel.649	GO:0071702	BP	organic substance transport
novel.649	GO:0071705	BP	nitrogen compound transport
novel.649	GO:0071806	BP	protein transmembrane transport
novel.649	GO:0071840	BP	cellular component organization or biogenesis
novel.649	GO:0072594	BP	establishment of protein localization to organelle
novel.649	GO:0072655	BP	establishment of protein localization to mitochondrion
novel.649	GO:1902578	BP	single-organism localization
novel.649	GO:1902580	BP	single-organism cellular localization
novel.649	GO:1902582	BP	single-organism intracellular transport
novel.649	GO:1990542	BP	mitochondrial transmembrane transport
novel.649	GO:0005742	CC	mitochondrial outer membrane translocase complex
novel.649	GO:0005622	CC	intracellular
novel.649	GO:0005575	CC	cellular_component
novel.649	GO:0016020	CC	membrane
novel.649	GO:0005739	CC	mitochondrion
novel.649	GO:0005623	CC	cell
novel.649	GO:0005737	CC	cytoplasm
novel.649	GO:0005740	CC	mitochondrial envelope
novel.649	GO:0005741	CC	mitochondrial outer membrane
novel.649	GO:0043231	CC	intracellular membrane-bounded organelle
novel.649	GO:0019867	CC	outer membrane
novel.649	GO:0031090	CC	organelle membrane
novel.649	GO:0031966	CC	mitochondrial membrane
novel.649	GO:0031967	CC	organelle envelope
novel.649	GO:0031968	CC	organelle outer membrane
novel.649	GO:0031975	CC	envelope
novel.649	GO:0032991	CC	macromolecular complex
novel.649	GO:0043226	CC	organelle
novel.649	GO:0043227	CC	membrane-bounded organelle
novel.649	GO:0043229	CC	intracellular organelle
novel.649	GO:0043234	CC	protein complex
novel.649	GO:0044422	CC	organelle part
novel.649	GO:0044424	CC	intracellular part
novel.649	GO:0044425	CC	membrane part
novel.649	GO:0044429	CC	mitochondrial part
novel.649	GO:0044444	CC	cytoplasmic part
novel.649	GO:0044446	CC	intracellular organelle part
novel.649	GO:0044455	CC	mitochondrial membrane part
novel.649	GO:0044464	CC	cell part
novel.649	GO:0098588	CC	bounding membrane of organelle
novel.649	GO:0098796	CC	membrane protein complex
novel.649	GO:0098798	CC	mitochondrial protein complex
novel.649	GO:0098799	CC	outer mitochondrial membrane protein complex
novel.649	GO:0098805	CC	whole membrane
novel.656	GO:0006260	BP	DNA replication
novel.656	GO:0008152	BP	metabolic process
novel.656	GO:0006139	BP	nucleobase-containing compound metabolic process
novel.656	GO:0006259	BP	DNA metabolic process
novel.656	GO:0006725	BP	cellular aromatic compound metabolic process
novel.656	GO:0006807	BP	nitrogen compound metabolic process
novel.656	GO:0008150	BP	biological_process
novel.656	GO:0009058	BP	biosynthetic process
novel.656	GO:0009059	BP	macromolecule biosynthetic process
novel.656	GO:0009987	BP	cellular process
novel.656	GO:0034641	BP	cellular nitrogen compound metabolic process
novel.656	GO:0034645	BP	cellular macromolecule biosynthetic process
novel.656	GO:0043170	BP	macromolecule metabolic process
novel.656	GO:0044237	BP	cellular metabolic process
novel.656	GO:0044238	BP	primary metabolic process
novel.656	GO:0044249	BP	cellular biosynthetic process
novel.656	GO:0044260	BP	cellular macromolecule metabolic process
novel.656	GO:0046483	BP	heterocycle metabolic process
novel.656	GO:0071704	BP	organic substance metabolic process
novel.656	GO:0090304	BP	nucleic acid metabolic process
novel.656	GO:1901360	BP	organic cyclic compound metabolic process
novel.656	GO:1901576	BP	organic substance biosynthetic process
novel.656	GO:0000166	MF	nucleotide binding
novel.656	GO:0003677	MF	DNA binding
novel.656	GO:0003887	MF	DNA-directed DNA polymerase activity
novel.656	GO:0008408	MF	3'-5' exonuclease activity
novel.656	GO:0003674	MF	molecular_function
novel.656	GO:0005488	MF	binding
novel.656	GO:0036094	MF	small molecule binding
novel.656	GO:0097159	MF	organic cyclic compound binding
novel.656	GO:1901265	MF	nucleoside phosphate binding
novel.656	GO:1901363	MF	heterocyclic compound binding
novel.656	GO:0003676	MF	nucleic acid binding
novel.656	GO:0003824	MF	catalytic activity
novel.656	GO:0016740	MF	transferase activity
novel.656	GO:0016772	MF	transferase activity, transferring phosphorus-containing groups
novel.656	GO:0016779	MF	nucleotidyltransferase activity
novel.656	GO:0034061	MF	DNA polymerase activity
novel.656	GO:0004518	MF	nuclease activity
novel.656	GO:0004527	MF	exonuclease activity
novel.656	GO:0016787	MF	hydrolase activity
novel.656	GO:0016788	MF	hydrolase activity, acting on ester bonds
novel.659	GO:0006260	BP	DNA replication
novel.659	GO:0008152	BP	metabolic process
novel.659	GO:0006139	BP	nucleobase-containing compound metabolic process
novel.659	GO:0006259	BP	DNA metabolic process
novel.659	GO:0006725	BP	cellular aromatic compound metabolic process
novel.659	GO:0006807	BP	nitrogen compound metabolic process
novel.659	GO:0008150	BP	biological_process
novel.659	GO:0009058	BP	biosynthetic process
novel.659	GO:0009059	BP	macromolecule biosynthetic process
novel.659	GO:0009987	BP	cellular process
novel.659	GO:0034641	BP	cellular nitrogen compound metabolic process
novel.659	GO:0034645	BP	cellular macromolecule biosynthetic process
novel.659	GO:0043170	BP	macromolecule metabolic process
novel.659	GO:0044237	BP	cellular metabolic process
novel.659	GO:0044238	BP	primary metabolic process
novel.659	GO:0044249	BP	cellular biosynthetic process
novel.659	GO:0044260	BP	cellular macromolecule metabolic process
novel.659	GO:0046483	BP	heterocycle metabolic process
novel.659	GO:0071704	BP	organic substance metabolic process
novel.659	GO:0090304	BP	nucleic acid metabolic process
novel.659	GO:1901360	BP	organic cyclic compound metabolic process
novel.659	GO:1901576	BP	organic substance biosynthetic process
novel.659	GO:0000166	MF	nucleotide binding
novel.659	GO:0003677	MF	DNA binding
novel.659	GO:0003887	MF	DNA-directed DNA polymerase activity
novel.659	GO:0008408	MF	3'-5' exonuclease activity
novel.659	GO:0003674	MF	molecular_function
novel.659	GO:0005488	MF	binding
novel.659	GO:0036094	MF	small molecule binding
novel.659	GO:0097159	MF	organic cyclic compound binding
novel.659	GO:1901265	MF	nucleoside phosphate binding
novel.659	GO:1901363	MF	heterocyclic compound binding
novel.659	GO:0003676	MF	nucleic acid binding
novel.659	GO:0003824	MF	catalytic activity
novel.659	GO:0016740	MF	transferase activity
novel.659	GO:0016772	MF	transferase activity, transferring phosphorus-containing groups
novel.659	GO:0016779	MF	nucleotidyltransferase activity
novel.659	GO:0034061	MF	DNA polymerase activity
novel.659	GO:0004518	MF	nuclease activity
novel.659	GO:0004527	MF	exonuclease activity
novel.659	GO:0016787	MF	hydrolase activity
novel.659	GO:0016788	MF	hydrolase activity, acting on ester bonds
novel.662	GO:0003824	MF	catalytic activity
novel.662	GO:0003674	MF	molecular_function
novel.669	GO:0015991	BP	ATP hydrolysis coupled proton transport
novel.669	GO:0006810	BP	transport
novel.669	GO:0006811	BP	ion transport
novel.669	GO:0006812	BP	cation transport
novel.669	GO:0006818	BP	hydrogen transport
novel.669	GO:0008150	BP	biological_process
novel.669	GO:0015672	BP	monovalent inorganic cation transport
novel.669	GO:0015992	BP	proton transport
novel.669	GO:0015988	BP	energy coupled proton transmembrane transport, against electrochemical gradient
novel.669	GO:0034220	BP	ion transmembrane transport
novel.669	GO:0044699	BP	single-organism process
novel.669	GO:0044765	BP	single-organism transport
novel.669	GO:0051179	BP	localization
novel.669	GO:0051234	BP	establishment of localization
novel.669	GO:0055085	BP	transmembrane transport
novel.669	GO:0090662	BP	ATP hydrolysis coupled transmembrane transport
novel.669	GO:0098655	BP	cation transmembrane transport
novel.669	GO:0098660	BP	inorganic ion transmembrane transport
novel.669	GO:0098662	BP	inorganic cation transmembrane transport
novel.669	GO:0099131	BP	ATP hydrolysis coupled ion transmembrane transport
novel.669	GO:0099132	BP	ATP hydrolysis coupled cation transmembrane transport
novel.669	GO:1902578	BP	single-organism localization
novel.669	GO:1902600	BP	hydrogen ion transmembrane transport
novel.669	GO:0033179	CC	proton-transporting V-type ATPase, V0 domain
novel.669	GO:0016469	CC	proton-transporting two-sector ATPase complex
novel.669	GO:0005575	CC	cellular_component
novel.669	GO:0016020	CC	membrane
novel.669	GO:0032991	CC	macromolecular complex
novel.669	GO:0033176	CC	proton-transporting V-type ATPase complex
novel.669	GO:0033177	CC	proton-transporting two-sector ATPase complex, proton-transporting domain
novel.669	GO:0043234	CC	protein complex
novel.669	GO:0044425	CC	membrane part
novel.669	GO:0098796	CC	membrane protein complex
novel.669	GO:0015078	MF	hydrogen ion transmembrane transporter activity
novel.669	GO:0003674	MF	molecular_function
novel.669	GO:0005215	MF	transporter activity
novel.669	GO:0022857	MF	transmembrane transporter activity
novel.669	GO:0008324	MF	cation transmembrane transporter activity
novel.669	GO:0015075	MF	ion transmembrane transporter activity
novel.669	GO:0015077	MF	monovalent inorganic cation transmembrane transporter activity
novel.669	GO:0022891	MF	substrate-specific transmembrane transporter activity
novel.669	GO:0022890	MF	inorganic cation transmembrane transporter activity
novel.669	GO:0022892	MF	substrate-specific transporter activity
novel.677	GO:0006508	BP	proteolysis
novel.677	GO:0008152	BP	metabolic process
novel.677	GO:0008150	BP	biological_process
novel.677	GO:0019538	BP	protein metabolic process
novel.677	GO:0043170	BP	macromolecule metabolic process
novel.677	GO:0044238	BP	primary metabolic process
novel.677	GO:0071704	BP	organic substance metabolic process
novel.677	GO:0008236	MF	serine-type peptidase activity
novel.677	GO:0003674	MF	molecular_function
novel.677	GO:0003824	MF	catalytic activity
novel.677	GO:0008233	MF	peptidase activity
novel.677	GO:0070011	MF	peptidase activity, acting on L-amino acid peptides
novel.677	GO:0016787	MF	hydrolase activity
novel.677	GO:0017171	MF	serine hydrolase activity
novel.679	GO:0001522	BP	pseudouridine synthesis
novel.679	GO:0042254	BP	ribosome biogenesis
novel.679	GO:0008152	BP	metabolic process
novel.679	GO:0006139	BP	nucleobase-containing compound metabolic process
novel.679	GO:0006725	BP	cellular aromatic compound metabolic process
novel.679	GO:0006807	BP	nitrogen compound metabolic process
novel.679	GO:0008150	BP	biological_process
novel.679	GO:0009451	BP	RNA modification
novel.679	GO:0009987	BP	cellular process
novel.679	GO:0016070	BP	RNA metabolic process
novel.679	GO:0034641	BP	cellular nitrogen compound metabolic process
novel.679	GO:0043170	BP	macromolecule metabolic process
novel.679	GO:0043412	BP	macromolecule modification
novel.679	GO:0044237	BP	cellular metabolic process
novel.679	GO:0044238	BP	primary metabolic process
novel.679	GO:0044260	BP	cellular macromolecule metabolic process
novel.679	GO:0046483	BP	heterocycle metabolic process
novel.679	GO:0071704	BP	organic substance metabolic process
novel.679	GO:0090304	BP	nucleic acid metabolic process
novel.679	GO:1901360	BP	organic cyclic compound metabolic process
novel.679	GO:0022613	BP	ribonucleoprotein complex biogenesis
novel.679	GO:0044085	BP	cellular component biogenesis
novel.679	GO:0071840	BP	cellular component organization or biogenesis
novel.68	GO:0006302	BP	double-strand break repair
novel.68	GO:0008152	BP	metabolic process
novel.68	GO:0006139	BP	nucleobase-containing compound metabolic process
novel.68	GO:0006259	BP	DNA metabolic process
novel.68	GO:0006281	BP	DNA repair
novel.68	GO:0006725	BP	cellular aromatic compound metabolic process
novel.68	GO:0006807	BP	nitrogen compound metabolic process
novel.68	GO:0006950	BP	response to stress
novel.68	GO:0006974	BP	cellular response to DNA damage stimulus
novel.68	GO:0008150	BP	biological_process
novel.68	GO:0009987	BP	cellular process
novel.68	GO:0033554	BP	cellular response to stress
novel.68	GO:0034641	BP	cellular nitrogen compound metabolic process
novel.68	GO:0043170	BP	macromolecule metabolic process
novel.68	GO:0044237	BP	cellular metabolic process
novel.68	GO:0044238	BP	primary metabolic process
novel.68	GO:0044260	BP	cellular macromolecule metabolic process
novel.68	GO:0046483	BP	heterocycle metabolic process
novel.68	GO:0050896	BP	response to stimulus
novel.68	GO:0051716	BP	cellular response to stimulus
novel.68	GO:0071704	BP	organic substance metabolic process
novel.68	GO:0090304	BP	nucleic acid metabolic process
novel.68	GO:1901360	BP	organic cyclic compound metabolic process
novel.68	GO:0005634	CC	nucleus
novel.68	GO:0005622	CC	intracellular
novel.68	GO:0005575	CC	cellular_component
novel.68	GO:0005623	CC	cell
novel.68	GO:0043231	CC	intracellular membrane-bounded organelle
novel.68	GO:0043226	CC	organelle
novel.68	GO:0043227	CC	membrane-bounded organelle
novel.68	GO:0043229	CC	intracellular organelle
novel.68	GO:0044424	CC	intracellular part
novel.68	GO:0044464	CC	cell part
novel.692	GO:0015074	BP	DNA integration
novel.692	GO:0008152	BP	metabolic process
novel.692	GO:0006139	BP	nucleobase-containing compound metabolic process
novel.692	GO:0006259	BP	DNA metabolic process
novel.692	GO:0006725	BP	cellular aromatic compound metabolic process
novel.692	GO:0006807	BP	nitrogen compound metabolic process
novel.692	GO:0008150	BP	biological_process
novel.692	GO:0009987	BP	cellular process
novel.692	GO:0034641	BP	cellular nitrogen compound metabolic process
novel.692	GO:0043170	BP	macromolecule metabolic process
novel.692	GO:0044237	BP	cellular metabolic process
novel.692	GO:0044238	BP	primary metabolic process
novel.692	GO:0044260	BP	cellular macromolecule metabolic process
novel.692	GO:0046483	BP	heterocycle metabolic process
novel.692	GO:0071704	BP	organic substance metabolic process
novel.692	GO:0090304	BP	nucleic acid metabolic process
novel.692	GO:1901360	BP	organic cyclic compound metabolic process
novel.693	GO:0015074	BP	DNA integration
novel.693	GO:0008152	BP	metabolic process
novel.693	GO:0006139	BP	nucleobase-containing compound metabolic process
novel.693	GO:0006259	BP	DNA metabolic process
novel.693	GO:0006725	BP	cellular aromatic compound metabolic process
novel.693	GO:0006807	BP	nitrogen compound metabolic process
novel.693	GO:0008150	BP	biological_process
novel.693	GO:0009987	BP	cellular process
novel.693	GO:0034641	BP	cellular nitrogen compound metabolic process
novel.693	GO:0043170	BP	macromolecule metabolic process
novel.693	GO:0044237	BP	cellular metabolic process
novel.693	GO:0044238	BP	primary metabolic process
novel.693	GO:0044260	BP	cellular macromolecule metabolic process
novel.693	GO:0046483	BP	heterocycle metabolic process
novel.693	GO:0071704	BP	organic substance metabolic process
novel.693	GO:0090304	BP	nucleic acid metabolic process
novel.693	GO:1901360	BP	organic cyclic compound metabolic process
novel.699	GO:0005975	BP	carbohydrate metabolic process
novel.699	GO:0008152	BP	metabolic process
novel.699	GO:0008150	BP	biological_process
novel.699	GO:0044238	BP	primary metabolic process
novel.699	GO:0071704	BP	organic substance metabolic process
novel.699	GO:0003824	MF	catalytic activity
novel.699	GO:0003674	MF	molecular_function
novel.715	GO:0015074	BP	DNA integration
novel.715	GO:0008152	BP	metabolic process
novel.715	GO:0006139	BP	nucleobase-containing compound metabolic process
novel.715	GO:0006259	BP	DNA metabolic process
novel.715	GO:0006725	BP	cellular aromatic compound metabolic process
novel.715	GO:0006807	BP	nitrogen compound metabolic process
novel.715	GO:0008150	BP	biological_process
novel.715	GO:0009987	BP	cellular process
novel.715	GO:0034641	BP	cellular nitrogen compound metabolic process
novel.715	GO:0043170	BP	macromolecule metabolic process
novel.715	GO:0044237	BP	cellular metabolic process
novel.715	GO:0044238	BP	primary metabolic process
novel.715	GO:0044260	BP	cellular macromolecule metabolic process
novel.715	GO:0046483	BP	heterocycle metabolic process
novel.715	GO:0071704	BP	organic substance metabolic process
novel.715	GO:0090304	BP	nucleic acid metabolic process
novel.715	GO:1901360	BP	organic cyclic compound metabolic process
novel.726	GO:0005515	MF	protein binding
novel.726	GO:0003674	MF	molecular_function
novel.726	GO:0005488	MF	binding
novel.747	GO:0051056	BP	regulation of small GTPase mediated signal transduction
novel.747	GO:0007165	BP	signal transduction
novel.747	GO:0035556	BP	intracellular signal transduction
novel.747	GO:0007154	BP	cell communication
novel.747	GO:0007264	BP	small GTPase mediated signal transduction
novel.747	GO:0008150	BP	biological_process
novel.747	GO:0009966	BP	regulation of signal transduction
novel.747	GO:0009987	BP	cellular process
novel.747	GO:0010646	BP	regulation of cell communication
novel.747	GO:0023052	BP	signaling
novel.747	GO:0023051	BP	regulation of signaling
novel.747	GO:0044699	BP	single-organism process
novel.747	GO:0044700	BP	single organism signaling
novel.747	GO:0048583	BP	regulation of response to stimulus
novel.747	GO:0050789	BP	regulation of biological process
novel.747	GO:0050794	BP	regulation of cellular process
novel.747	GO:0050896	BP	response to stimulus
novel.747	GO:0051716	BP	cellular response to stimulus
novel.747	GO:0065007	BP	biological regulation
novel.747	GO:1902531	BP	regulation of intracellular signal transduction
novel.747	GO:0005096	MF	GTPase activator activity
novel.747	GO:0003674	MF	molecular_function
novel.747	GO:0008047	MF	enzyme activator activity
novel.747	GO:0030234	MF	enzyme regulator activity
novel.747	GO:0030695	MF	GTPase regulator activity
novel.747	GO:0060589	MF	nucleoside-triphosphatase regulator activity
novel.747	GO:0098772	MF	molecular function regulator
novel.75	GO:0015074	BP	DNA integration
novel.75	GO:0008152	BP	metabolic process
novel.75	GO:0006139	BP	nucleobase-containing compound metabolic process
novel.75	GO:0006259	BP	DNA metabolic process
novel.75	GO:0006725	BP	cellular aromatic compound metabolic process
novel.75	GO:0006807	BP	nitrogen compound metabolic process
novel.75	GO:0008150	BP	biological_process
novel.75	GO:0009987	BP	cellular process
novel.75	GO:0034641	BP	cellular nitrogen compound metabolic process
novel.75	GO:0043170	BP	macromolecule metabolic process
novel.75	GO:0044237	BP	cellular metabolic process
novel.75	GO:0044238	BP	primary metabolic process
novel.75	GO:0044260	BP	cellular macromolecule metabolic process
novel.75	GO:0046483	BP	heterocycle metabolic process
novel.75	GO:0071704	BP	organic substance metabolic process
novel.75	GO:0090304	BP	nucleic acid metabolic process
novel.75	GO:1901360	BP	organic cyclic compound metabolic process
novel.756	GO:0005524	MF	ATP binding
novel.756	GO:0000166	MF	nucleotide binding
novel.756	GO:0003674	MF	molecular_function
novel.756	GO:0005488	MF	binding
novel.756	GO:0017076	MF	purine nucleotide binding
novel.756	GO:0030554	MF	adenyl nucleotide binding
novel.756	GO:0032553	MF	ribonucleotide binding
novel.756	GO:0032555	MF	purine ribonucleotide binding
novel.756	GO:0032559	MF	adenyl ribonucleotide binding
novel.756	GO:0035639	MF	purine ribonucleoside triphosphate binding
novel.756	GO:0036094	MF	small molecule binding
novel.756	GO:0043167	MF	ion binding
novel.756	GO:0043168	MF	anion binding
novel.756	GO:0097159	MF	organic cyclic compound binding
novel.756	GO:0097367	MF	carbohydrate derivative binding
novel.756	GO:1901265	MF	nucleoside phosphate binding
novel.756	GO:1901363	MF	heterocyclic compound binding
novel.768	GO:0005515	MF	protein binding
novel.768	GO:0003674	MF	molecular_function
novel.768	GO:0005488	MF	binding
novel.794	GO:0015074	BP	DNA integration
novel.794	GO:0008152	BP	metabolic process
novel.794	GO:0006139	BP	nucleobase-containing compound metabolic process
novel.794	GO:0006259	BP	DNA metabolic process
novel.794	GO:0006725	BP	cellular aromatic compound metabolic process
novel.794	GO:0006807	BP	nitrogen compound metabolic process
novel.794	GO:0008150	BP	biological_process
novel.794	GO:0009987	BP	cellular process
novel.794	GO:0034641	BP	cellular nitrogen compound metabolic process
novel.794	GO:0043170	BP	macromolecule metabolic process
novel.794	GO:0044237	BP	cellular metabolic process
novel.794	GO:0044238	BP	primary metabolic process
novel.794	GO:0044260	BP	cellular macromolecule metabolic process
novel.794	GO:0046483	BP	heterocycle metabolic process
novel.794	GO:0071704	BP	organic substance metabolic process
novel.794	GO:0090304	BP	nucleic acid metabolic process
novel.794	GO:1901360	BP	organic cyclic compound metabolic process
novel.797	GO:0015074	BP	DNA integration
novel.797	GO:0008152	BP	metabolic process
novel.797	GO:0006139	BP	nucleobase-containing compound metabolic process
novel.797	GO:0006259	BP	DNA metabolic process
novel.797	GO:0006725	BP	cellular aromatic compound metabolic process
novel.797	GO:0006807	BP	nitrogen compound metabolic process
novel.797	GO:0008150	BP	biological_process
novel.797	GO:0009987	BP	cellular process
novel.797	GO:0034641	BP	cellular nitrogen compound metabolic process
novel.797	GO:0043170	BP	macromolecule metabolic process
novel.797	GO:0044237	BP	cellular metabolic process
novel.797	GO:0044238	BP	primary metabolic process
novel.797	GO:0044260	BP	cellular macromolecule metabolic process
novel.797	GO:0046483	BP	heterocycle metabolic process
novel.797	GO:0071704	BP	organic substance metabolic process
novel.797	GO:0090304	BP	nucleic acid metabolic process
novel.797	GO:1901360	BP	organic cyclic compound metabolic process
novel.8	GO:0006396	BP	RNA processing
novel.8	GO:0008152	BP	metabolic process
novel.8	GO:0006139	BP	nucleobase-containing compound metabolic process
novel.8	GO:0006725	BP	cellular aromatic compound metabolic process
novel.8	GO:0006807	BP	nitrogen compound metabolic process
novel.8	GO:0008150	BP	biological_process
novel.8	GO:0009987	BP	cellular process
novel.8	GO:0010467	BP	gene expression
novel.8	GO:0016070	BP	RNA metabolic process
novel.8	GO:0034641	BP	cellular nitrogen compound metabolic process
novel.8	GO:0043170	BP	macromolecule metabolic process
novel.8	GO:0044237	BP	cellular metabolic process
novel.8	GO:0044238	BP	primary metabolic process
novel.8	GO:0044260	BP	cellular macromolecule metabolic process
novel.8	GO:0046483	BP	heterocycle metabolic process
novel.8	GO:0071704	BP	organic substance metabolic process
novel.8	GO:0090304	BP	nucleic acid metabolic process
novel.8	GO:1901360	BP	organic cyclic compound metabolic process
novel.8	GO:0004525	MF	ribonuclease III activity
novel.8	GO:0003674	MF	molecular_function
novel.8	GO:0003824	MF	catalytic activity
novel.8	GO:0004518	MF	nuclease activity
novel.8	GO:0004519	MF	endonuclease activity
novel.8	GO:0004521	MF	endoribonuclease activity
novel.8	GO:0004540	MF	ribonuclease activity
novel.8	GO:0016787	MF	hydrolase activity
novel.8	GO:0016788	MF	hydrolase activity, acting on ester bonds
novel.8	GO:0016891	MF	endoribonuclease activity, producing 5'-phosphomonoesters
novel.8	GO:0016893	MF	endonuclease activity, active with either ribo- or deoxyribonucleic acids and producing 5'-phosphomonoesters
novel.8	GO:0032296	MF	double-stranded RNA-specific ribonuclease activity
novel.80	GO:0015074	BP	DNA integration
novel.80	GO:0008152	BP	metabolic process
novel.80	GO:0006139	BP	nucleobase-containing compound metabolic process
novel.80	GO:0006259	BP	DNA metabolic process
novel.80	GO:0006725	BP	cellular aromatic compound metabolic process
novel.80	GO:0006807	BP	nitrogen compound metabolic process
novel.80	GO:0008150	BP	biological_process
novel.80	GO:0009987	BP	cellular process
novel.80	GO:0034641	BP	cellular nitrogen compound metabolic process
novel.80	GO:0043170	BP	macromolecule metabolic process
novel.80	GO:0044237	BP	cellular metabolic process
novel.80	GO:0044238	BP	primary metabolic process
novel.80	GO:0044260	BP	cellular macromolecule metabolic process
novel.80	GO:0046483	BP	heterocycle metabolic process
novel.80	GO:0071704	BP	organic substance metabolic process
novel.80	GO:0090304	BP	nucleic acid metabolic process
novel.80	GO:1901360	BP	organic cyclic compound metabolic process
novel.808	GO:0005634	CC	nucleus
novel.808	GO:0005622	CC	intracellular
novel.808	GO:0005575	CC	cellular_component
novel.808	GO:0005623	CC	cell
novel.808	GO:0043231	CC	intracellular membrane-bounded organelle
novel.808	GO:0043226	CC	organelle
novel.808	GO:0043227	CC	membrane-bounded organelle
novel.808	GO:0043229	CC	intracellular organelle
novel.808	GO:0044424	CC	intracellular part
novel.808	GO:0044464	CC	cell part
novel.808	GO:0003677	MF	DNA binding
novel.808	GO:0003674	MF	molecular_function
novel.808	GO:0003676	MF	nucleic acid binding
novel.808	GO:0005488	MF	binding
novel.808	GO:0097159	MF	organic cyclic compound binding
novel.808	GO:1901363	MF	heterocyclic compound binding
novel.812	GO:0003676	MF	nucleic acid binding
novel.812	GO:0003674	MF	molecular_function
novel.812	GO:0005488	MF	binding
novel.812	GO:0097159	MF	organic cyclic compound binding
novel.812	GO:1901363	MF	heterocyclic compound binding
novel.825	GO:0006508	BP	proteolysis
novel.825	GO:0008152	BP	metabolic process
novel.825	GO:0008150	BP	biological_process
novel.825	GO:0019538	BP	protein metabolic process
novel.825	GO:0043170	BP	macromolecule metabolic process
novel.825	GO:0044238	BP	primary metabolic process
novel.825	GO:0071704	BP	organic substance metabolic process
novel.825	GO:0004190	MF	aspartic-type endopeptidase activity
novel.825	GO:0003674	MF	molecular_function
novel.825	GO:0003824	MF	catalytic activity
novel.825	GO:0004175	MF	endopeptidase activity
novel.825	GO:0008233	MF	peptidase activity
novel.825	GO:0070011	MF	peptidase activity, acting on L-amino acid peptides
novel.825	GO:0016787	MF	hydrolase activity
novel.825	GO:0070001	MF	aspartic-type peptidase activity
novel.841	GO:0006414	BP	translational elongation
novel.841	GO:0008152	BP	metabolic process
novel.841	GO:0006412	BP	translation
novel.841	GO:0006518	BP	peptide metabolic process
novel.841	GO:0006807	BP	nitrogen compound metabolic process
novel.841	GO:0008150	BP	biological_process
novel.841	GO:0009058	BP	biosynthetic process
novel.841	GO:0009059	BP	macromolecule biosynthetic process
novel.841	GO:0009987	BP	cellular process
novel.841	GO:0010467	BP	gene expression
novel.841	GO:0019538	BP	protein metabolic process
novel.841	GO:0034641	BP	cellular nitrogen compound metabolic process
novel.841	GO:0034645	BP	cellular macromolecule biosynthetic process
novel.841	GO:0043043	BP	peptide biosynthetic process
novel.841	GO:0043170	BP	macromolecule metabolic process
novel.841	GO:0043603	BP	cellular amide metabolic process
novel.841	GO:0043604	BP	amide biosynthetic process
novel.841	GO:0044237	BP	cellular metabolic process
novel.841	GO:0044238	BP	primary metabolic process
novel.841	GO:0044249	BP	cellular biosynthetic process
novel.841	GO:0044260	BP	cellular macromolecule metabolic process
novel.841	GO:0044267	BP	cellular protein metabolic process
novel.841	GO:0044271	BP	cellular nitrogen compound biosynthetic process
novel.841	GO:0071704	BP	organic substance metabolic process
novel.841	GO:1901564	BP	organonitrogen compound metabolic process
novel.841	GO:1901566	BP	organonitrogen compound biosynthetic process
novel.841	GO:1901576	BP	organic substance biosynthetic process
novel.841	GO:0003746	MF	translation elongation factor activity
novel.841	GO:0003674	MF	molecular_function
novel.841	GO:0003676	MF	nucleic acid binding
novel.841	GO:0003723	MF	RNA binding
novel.841	GO:0005488	MF	binding
novel.841	GO:0008135	MF	translation factor activity, RNA binding
novel.841	GO:0097159	MF	organic cyclic compound binding
novel.841	GO:1901363	MF	heterocyclic compound binding
novel.842	GO:0008237	MF	metallopeptidase activity
novel.842	GO:0008270	MF	zinc ion binding
novel.842	GO:0003674	MF	molecular_function
novel.842	GO:0003824	MF	catalytic activity
novel.842	GO:0008233	MF	peptidase activity
novel.842	GO:0070011	MF	peptidase activity, acting on L-amino acid peptides
novel.842	GO:0016787	MF	hydrolase activity
novel.842	GO:0005488	MF	binding
novel.842	GO:0046872	MF	metal ion binding
novel.842	GO:0043167	MF	ion binding
novel.842	GO:0043169	MF	cation binding
novel.842	GO:0046914	MF	transition metal ion binding
novel.848	GO:0015074	BP	DNA integration
novel.848	GO:0008152	BP	metabolic process
novel.848	GO:0006139	BP	nucleobase-containing compound metabolic process
novel.848	GO:0006259	BP	DNA metabolic process
novel.848	GO:0006725	BP	cellular aromatic compound metabolic process
novel.848	GO:0006807	BP	nitrogen compound metabolic process
novel.848	GO:0008150	BP	biological_process
novel.848	GO:0009987	BP	cellular process
novel.848	GO:0034641	BP	cellular nitrogen compound metabolic process
novel.848	GO:0043170	BP	macromolecule metabolic process
novel.848	GO:0044237	BP	cellular metabolic process
novel.848	GO:0044238	BP	primary metabolic process
novel.848	GO:0044260	BP	cellular macromolecule metabolic process
novel.848	GO:0046483	BP	heterocycle metabolic process
novel.848	GO:0071704	BP	organic substance metabolic process
novel.848	GO:0090304	BP	nucleic acid metabolic process
novel.848	GO:1901360	BP	organic cyclic compound metabolic process
novel.849	GO:0015074	BP	DNA integration
novel.849	GO:0008152	BP	metabolic process
[truncated: 436 more rows]
