# Supplementary material for: Transcriptional analysis of Bemisia tabaci MEAM1 cryptic species under the selection pressure of neonicotinoids imidacloprid, acetamiprid and thiamethoxam
Source: BMC Genomics. 2022 Jan 5;23:15. doi: 10.1186/s12864-021-08241-6 (PMC8728913; doi:10.1186/s12864-021-08241-6)
Supplement: Supplementary file 5 — Additional file 5. [file 12864_2021_8241_MOESM5_ESM.xlsx]

## Sheet: Bemisia_tabaci_NCBI_novel_kegg
Gene ID	Pathway gene ID	Pathway ID	Pathway Name
novel.665	Dmel_CG10491	dme04391	Hippo signaling pathway - fly
novel.941	Dmel_CG10776	dme04350	TGF-beta signaling pathway
novel.340	Dmel_CG9096	dme04310	Wnt signaling pathway
novel.344	Dmel_CG9096	dme04310	Wnt signaling pathway
novel.332	Dmel_CG18617	dme04145	Phagosome
novel.669	Dmel_CG18617	dme04145	Phagosome
novel.298	Dmel_CG10130	dme04145	Phagosome
novel.294	Dmel_CG10130	dme04145	Phagosome
novel.78	Dmel_CG2224	dme04144	Endocytosis
novel.389	Dmel_CG7899	dme04142	Lysosome
novel.386	Dmel_CG7899	dme04142	Lysosome
novel.983	Dmel_CG1318	dme04142	Lysosome
novel.37	Dmel_CG3035	dme04142	Lysosome
novel.978	Dmel_CG14224	dme04141	Protein processing in endoplasmic reticulum
novel.649	Dmel_CG8226	dme04137	Mitophagy - animal
novel.1027	Dmel_CG9768	dme04013	MAPK signaling pathway - fly
novel.604	Dmel_CG9633	dme03460	Fanconi anemia pathway
novel.805	Dmel_CG31368	dme03040	Spliceosome
novel.959	Dmel_CG10685	dme03020	RNA polymerase
novel.419	Dmel_CG3931	dme03018	RNA degradation
novel.508	Dmel_CG8954	dme03015	mRNA surveillance pathway
novel.780	Dmel_CG4931	dme03013	RNA transport
novel.288	Dmel_CG33082	dme03013	RNA transport
novel.634	Dmel_CG11943	dme03013	RNA transport
novel.366	Dmel_CG4931	dme03013	RNA transport
novel.8	Dmel_CG8730	dme03008	Ribosome biogenesis in eukaryotes
novel.317	Dmel_CG9510	dme01230	Biosynthesis of amino acids
novel.769	Dmel_CG11956	dme01100	Metabolic pathways
novel.898	COX2	dme01100	Metabolic pathways
novel.897	COX2	dme01100	Metabolic pathways
novel.699	Dmel_CG14934	dme01100	Metabolic pathways
novel.823	Dmel_CG6950	dme01100	Metabolic pathways
novel.595	Dmel_CG4685	dme01100	Metabolic pathways
novel.585	Dmel_CG8709	dme01100	Metabolic pathways
novel.587	Dmel_CG7144	dme01100	Metabolic pathways
novel.380	Dmel_CG2118	dme01100	Metabolic pathways
novel.972	Dmel_CG4584	dme01100	Metabolic pathways
novel.971	Dmel_CG4584	dme01100	Metabolic pathways
novel.842	Dmel_CG14516	dme01100	Metabolic pathways
novel.284	Dmel_CG12400	dme01100	Metabolic pathways
novel.326	COX1	dme01100	Metabolic pathways
novel.327	COX1	dme01100	Metabolic pathways
novel.44	ND1	dme01100	Metabolic pathways
