# Supplementary material for: Transcriptional analysis of Bemisia tabaci MEAM1 cryptic species under the selection pressure of neonicotinoids imidacloprid, acetamiprid and thiamethoxam
Source: BMC Genomics. 2022 Jan 5;23:15. doi: 10.1186/s12864-021-08241-6 (PMC8728913; doi:10.1186/s12864-021-08241-6)
Supplement: Supplementary file 6 — Additional file 6. [file 12864_2021_8241_MOESM6_ESM.xlsx]

## Sheet: ACEvsSUS_deg_up
Gene name	Gene chromosome	Gene start	Gene end	Gene length	Gene description	log2FoldChange	ACE	SUS	padj
LOC109041300	NW_017557621.1	5395625	5524904	5899	transcription factor hamlet-like	1.34676	227.439	89.1878	7.5206e-10
LOC109038366	NW_017550575.1	212092	390010	4661	serine proteinase stubble transcript variant X1	2.33541	69.2567	13.6881	3.81959e-08
LOC109036937	NW_017548293.1	2032568	2038416	2804	facilitated trehalose transporter Tret1-like	1.38443	153.392	58.5926	3.73359e-08
LOC109039515	NW_017552365.1	8	1124	1117	uncharacterized LOC109039515	1.4794	53.7284	19.108	0.00175557
LOC109036698	NW_017548025.1	101127	105422	4296	uncharacterized protein K02A2.6-like	4.96226	20.4169	0.643218	0.000424525
LOC109038043	NW_017549849.1	17839	21153	976	endogenous retrovirus group K member 18 Pol protein-like	2.11747	18.4909	4.26843	0.0119468
LOC109029804	NW_017547142.1	1896351	1905579	1929	zingipain-2-like transcript variant X2	1.93326	81.2188	21.3628	6.01834e-08
LOC109033119	NW_017547261.1	2244518	2250265	1306	cathepsin B-like	1.29336	61.3669	24.7964	0.0049931
LOC109043232	NW_017566795.1	65315	82408	1844	cytochrome P450 4C1-like	1.47821	30.0059	10.7227	0.0147106
LOC109040901	NW_017556795.1	1252571	1274486	1596	uncharacterized LOC109040901	1.44319	37.1753	13.6826	0.0097952
LOC109029898	NW_017547142.1	71845	77586	1225	glutathione S-transferase-like transcript variant X1	1.34702	57.804	22.7734	0.0018896
LOC109039293	NW_017551919.1	413122	420716	1836	GPI mannosyltransferase 3	1.20396	64.4825	27.8321	0.00247382
LOC109039296	NW_017551919.1	386196	397833	3071	CTP synthase-like	1.08627	2562.66	1207.23	4.47828e-25
LOC109035544	NW_017547103.1	5811056	5829476	1031	uncharacterized LOC109035544	1.04194	50.2211	24.455	0.0288945
LOC109041494	NW_017558516.1	150511	186107	983	cholinesterase 1-like	1.08424	36.0159	16.9539	0.0443496
LOC109037533	NW_017549038.1	810760	824056	3848	protein giant transcript variant X1	1.33579	35.6549	14.0394	0.0199321
LOC109039295	NW_017551919.1	341070	383301	6925	rho-related BTB domain-containing protein 1 transcript variant X2	1.06219	1886.39	902.851	3.96416e-21
LOC109040649	NW_017547112.1	3018501	3052802	6251	fatty acid synthase-like	1.04228	180.649	87.9564	0.000247703
LOC109043150	NW_017566728.1	2900238	2909165	1151	testicular acid phosphatase homolog	2.74267	19.5562	2.90757	0.00300328
LOC109029895	NW_017547142.1	127108	132493	1309	uncharacterized LOC109029895	1.39224	1279.61	487.508	0.000960282
LOC109039600	NW_017552543.1	3460821	3468535	2374	uncharacterized LOC109039600	2.2618	50.3371	10.4418	6.53843e-06
LOC109039285	NW_017551919.1	329447	338924	3677	E3 ubiquitin-protein ligase BRE1-like transcript variant X1	1.83786	3083.23	861.97	1.03329e-69
LOC109035375	NW_017547427.1	2532848	2538251	1049	uncharacterized LOC109035375	1.90617	809.216	215.77	1.7592e-47
LOC109044769	NW_017547120.1	900370	906198	1509	uncharacterized protein ZK1307.1-like transcript variant X1	1.63344	1523.01	491.067	6.55207e-46
LOC109034498	NW_017547303.1	1114225	1116532	626	uncharacterized LOC109034498	1.99949	430.117	107.548	5.29321e-32
LOC109039304	NW_017551919.1	488838	506808	4035	uncharacterized LOC109039304	1.03462	2988.99	1459.16	1.6746e-27
LOC109038347	NW_017550575.1	575185	586455	4092	vacuolar fusion protein MON1 homolog A	1.22626	701.307	299.556	1.20556e-23
LOC109037197	NW_017548795.1	46682	53067	6386	uncharacterized LOC109037197	1.51956	581.222	202.256	4.61304e-21
LOC109038344	NW_017550575.1	622354	632825	3375	gamma-glutamyltransferase 7-like	1.0266	978.161	479.907	6.72795e-21
LOC109030448	NW_017547096.1	705615	733455	1505	uncharacterized LOC109030448 transcript variant X3	2.25704	198.856	41.4874	2.2803e-20
LOC109032329	NW_017547231.1	777253	784338	1912	beta-14-glucuronyltransferase 1-like	1.32704	668.31	266.722	1.89104e-16
LOC109038271	NW_017550364.1	1598	3081	589	cytochrome c oxidase subunit 1-like	7.7969	2414.95	10.8673	1.08228e-13
LOC109035734	NW_017547614.1	11	6115	1873	proteoglycan 4-like transcript variant X1	3.9049	68.053	4.42951	1.40385e-12
LOC109030503	NW_017547096.1	1631466	1635221	1595	uncharacterized LOC109030503 transcript variant X1	1.14789	483.876	217.862	2.6477e-12
LOC109042649	NW_017564745.1	624	3107	2484	uncharacterized LOC109042649	2.07543	112.205	26.5251	1.66324e-10
LOC109042795	NW_017565990.1	5496	18748	1183	uncharacterized LOC109042795 transcript variant X2	2.99624	62.9265	7.97218	3.57847e-10
LOC109031498	NW_017547192.1	1821142	1930151	13768	zinc finger protein 90 transcript variant X3	1.06767	682.058	324.848	6.54517e-10
LOC109031306	NW_017547184.1	309094	317795	1792	uncharacterized LOC109031306 transcript variant X2	1.00794	434.148	215.781	7.84763e-10
LOC109034720	NW_017547320.1	747502	755996	2965	uncharacterized LOC109034720	1.15609	325.575	145.961	9.03019e-10
LOC109040686	NW_017556656.1	1460843	1464384	1243	cilia- and flagella-associated protein 57-like	1.41042	135.927	51.1345	2.59901e-08
LOC109042235	NW_017564110.1	5542909	5550875	1700	regucalcin-like	1.21879	308.83	132.683	5.89221e-08
LOC109034791	NW_017547330.1	1571545	1573687	2143	uncharacterized LOC109034791	1.29296	167.39	68.2646	6.21667e-08
LOC109038283	NW_017550526.1	128	826	699	uncharacterized LOC109038283	1.44798	131.266	48.1014	6.76815e-08
LOC109041616	NW_017559788.1	289032	290051	417	zinc transporter ZIP6-like	1.69611	111.406	34.3484	7.16541e-08
LOC109042058	NW_017563315.1	4	5533	1022	enhancer of mRNA-decapping protein 3-like	2.19114	65.5674	14.3383	1.07563e-07
LOC109036044	NW_017547815.1	39861	47571	4746	uncharacterized LOC109036044 transcript variant X2	1.18361	210.291	92.3448	1.07456e-06
LOC109030758	NW_017547179.1	39118	41030	994	subtilisin-like protease SBT3.9	1.02352	262.203	128.835	1.38127e-06
LOC109043552	NW_017547112.1	3094669	3105179	1541	uncharacterized LOC109043552 transcript variant X2	4.3048	32.4744	1.62665	2.07481e-06
LOC109036888	NW_017548230.1	4701	11085	6385	myosin-13-like	1.38221	162.216	62.1337	3.67374e-06
LOC109029611	NW_017547132.1	3457435	3460739	3305	zinc finger MYM-type protein 1-like	1.79764	53.3058	15.2528	5.97379e-05
LOC109040531	NW_017555577.1	4620	5543	924	uncharacterized LOC109040531	1.86676	41.9688	11.4775	0.000307197
LOC109037819	NW_017549332.1	7767	12997	2078	uncharacterized LOC109037819	1.40807	59.1561	22.2002	0.00046152
LOC109042916	NW_017566536.1	1103197	1106054	910	EG45-like domain containing protein	1.55993	58.21	19.885	0.00133289
LOC109037029	NW_017548407.1	26	1181	1156	uncharacterized LOC109037029	1.63238	41.6581	13.3534	0.00143018
LOC109030718	NW_017547177.1	3191653	3256584	2393	uncharacterized LOC109030718	1.53939	38.9264	13.3755	0.00284821
LOC109042839	NW_017566536.1	704732	706351	1620	uncharacterized LOC109042839	1.59449	38.3678	12.5945	0.00337633
LOC109039202	NW_017551758.1	547	6791	2511	ensconsin-like	1.15015	65.4906	29.4272	0.00372836
LOC109038278	NW_017550473.1	1742	2010	269	uncharacterized LOC109038278	2.00797	24.8508	6.17743	0.00423374
LOC109039338	NW_017552014.1	333172	343113	997	maltase A3-like	1.26797	49.4891	20.4785	0.00427044
LOC109043936	NW_017566837.1	948846	961281	1805	protein D1-like transcript variant X5	1.47791	39.2566	14.1345	0.00440195
LOC109042079	NW_017563680.1	15	4027	1634	uncharacterized LOC109042079	1.05838	67.2145	32.2701	0.00488352
LOC109044759	NW_017547120.1	602356	680094	4882	uncharacterized LOC109044759	1.57111	41.2322	13.9031	0.00527051
LOC109042673	NW_017565031.1	9	3349	874	uncharacterized LOC109042673	1.93938	25.1323	6.48043	0.00631404
LOC109041568	NW_017559175.1	29688	42750	8287	uncharacterized LOC109041568 transcript variant X1	1.29318	49.1578	20.1232	0.0063351
LOC109044360	NW_017547115.1	2953709	2962101	3124	uncharacterized LOC109044360 transcript variant X1	1.11012	57.2302	26.4204	0.0064378
LOC109034986	NW_017547337.1	6563	9376	2146	uncharacterized LOC109034986	1.53092	32.0096	11.0795	0.00846829
LOC109041683	NW_017560597.1	1909	4443	2535	uncharacterized LOC109041683	1.26389	43.3565	18.104	0.0097801
LOC109040532	NW_017555577.1	6239	7489	1251	uncharacterized LOC109040532	1.55051	36.8903	12.6277	0.0129986
LOC109038568	NW_017550915.1	1201247	1214238	4365	maltase 2-like	1.05811	59.6018	28.6393	0.0144999
LOC109030730	NW_017547179.1	1856784	1869549	1290	uncharacterized LOC109030730	1.3742	33.1314	12.8274	0.0150987
LOC109043409	NW_017566817.1	3250724	3253187	1982	uncharacterized LOC109043409	1.06038	51.6899	24.7428	0.0164116
LOC109043167	NW_017566728.1	419552	423451	719	uncharacterized LOC109043167 transcript variant X2	1.00106	55.664	27.6821	0.0178567
LOC109038896	NW_017551372.1	2703341	2713125	4126	group XV phospholipase A2-like	1.38212	36.109	13.9679	0.019142
LOC109042669	NW_017564960.1	564	2786	1203	uncharacterized LOC109042669 transcript variant X1	1.02938	49.4754	24.2456	0.0194434
LOC109035638	NW_017547556.1	87274	102791	5972	neuralized-like protein 4	1.03955	69.4318	33.9851	0.0194434
LOC109037821	NW_017549376.1	1987	11080	1630	uncharacterized LOC109037821	3.13102	17.4	1.96135	0.0241422
LOC109033628	NW_017547282.1	5131046	5143209	1859	vicilin-like seed storage protein At2g18540 transcript variant X5	1.02384	50.0592	24.5266	0.0248259
LOC109031504	NW_017547192.1	642578	643651	826	uncharacterized LOC109031504	1.19328	40.7773	17.7058	0.028446
LOC109038114	NW_017547107.1	3419157	3448916	2481	DNA ligase 1-like	1.74943	22.0276	6.60721	0.0336817
LOC109043342	NW_017566800.1	781584	782916	781	uncharacterized LOC109043342	1.4651	23.6238	8.58512	0.0372046
LOC109033993	NW_017547291.1	160170	175659	2816	probable maltase transcript variant X2	1.2848	29.3237	11.9568	0.0397548
LOC109034936	NW_017547331.1	2233358	2236326	892	uncharacterized LOC109034936	1.52534	21.5282	7.49004	0.0402041
LOC109033040	NW_017547257.1	1611035	1613062	846	uncharacterized LOC109033040	1.02409	45.2032	22.1037	0.0447526
-	NW_017554873.1	3077	5425	1284	-	1.11574	43.8114	20.2901	0.0461511
