# Supplementary material for: Transcriptional analysis of Bemisia tabaci MEAM1 cryptic species under the selection pressure of neonicotinoids imidacloprid, acetamiprid and thiamethoxam
Source: BMC Genomics. 2022 Jan 5;23:15. doi: 10.1186/s12864-021-08241-6 (PMC8728913; doi:10.1186/s12864-021-08241-6)
Supplement: Supplementary file 7 — Additional file 7. [file 12864_2021_8241_MOESM7_ESM.xlsx]

## Sheet: IMIvsSUS_deg_up
Gene name	Gene chromosome	Gene start	Gene end	Gene length	Gene description	log2FoldChange	IMI	SUS	padj
LOC109040191	NW_017547107.1	9097878	9144829	1527	uncharacterized LOC109040191	1.30812	980.54	396.093	0.00906181
LOC109036427	NW_017548003.1	3225505	3251928	3309	protein msta-like%2C transcript variant X3	1.56896	16.506	5.47709	0.0466109
LOC109035985	NW_017547752.1	1198406	1349965	4984	RING finger protein nhl-1%2C transcript variant X1	1.08242	2140.23	1010.88	1.26746e-08
LOC109044716	NW_017547118.1	3877048	3908588	1204	zinc finger protein SNAI2-like	1.548	271.73	92.9984	9.09043e-09
LOC109043241	NW_017566795.1	861332	1076860	2248	transcription factor Sp9%2C transcript variant X2	1.80724	51.1673	14.7352	9.98041e-05
LOC109043344	NW_017566800.1	393386	605365	3871	zinc finger protein 124-like	1.60633	52.5791	17.2421	0.000298252
LOC109041352	NW_017557621.1	5756025	5875024	4770	PR domain zinc finger protein 16-like%2C transcript variant X2	1.03709	86.9434	42.0896	0.00184779
LOC109044640	NW_017547116.1	4642867	4698907	1235	protein Wnt-6-like	1.18331	200.785	88.6543	0.000235098
LOC109044612	NW_017547116.1	4514146	4586174	1828	protein Wnt-10a-like	1.99552	14.0289	3.57221	0.0364319
LOC109044616	NW_017547116.1	4763157	4842486	1395	protein wingless-like	1.56077	16.2639	5.58715	0.0476925
LOC109044614	NW_017547116.1	4513177	4514169	993	protein Wnt-10a-like	1.70754	13.7947	4.16861	0.0499566
LOC109037897	NW_017547090.1	1670328	1678200	2037	uncharacterized LOC109037897	1.10545	1133.36	527.521	2.88825e-12
LOC109044293	NW_017547115.1	1715364	1728066	1901	uncharacterized LOC109044293	1.17366	2864.41	1270.71	2.06962e-08
LOC109034772	NW_017547323.1	710881	840821	7634	B-cell receptor CD22-like%2C transcript variant X3	1.0833	354.266	167.193	6.19076e-06
LOC109034636	NW_017547317.1	646904	748468	975	neurotrimin-like	1.0965	31.2221	14.5941	0.034623
LOC109040959	NW_017557149.1	501163	520944	1002	-	1.06124	64.5038	30.898	0.00313213
LOC109035046	NW_017547102.1	2800020	2810987	2832	UDP-glucuronosyltransferase 2B7-like	1.51808	44.7279	15.6961	0.000762541
LOC109037277	NW_017548920.1	781913	782955	1043	tubulin alpha chain-like	1.56831	3536.46	1192.44	0.000294363
LOC109041952	NW_017562892.1	368571	377404	1725	tubulin beta chain-like	1.06054	149.586	71.9127	0.000514922
LOC109032760	NW_017547243.1	673209	729402	3751	tubulin glycylase 3A-like%2C transcript variant X2	1.01582	62.8367	31.1496	0.00624917
LOC109032700	NW_017547239.1	1717332	1759844	3089	probable tubulin polyglutamylase TTLL2	1.31988	39.3089	15.8033	0.0174942
LOC109033537	NW_017547278.1	173525	186419	4583	microtubule-associated protein futsch-like%2C transcript variant X1	1.2022	129.198	56.2618	0.000275554
LOC109040195	NW_017554393.1	1373	2747	370	venom protease-like	2.69395	8.29979	1.27179	0.0442169
LOC109029707	NW_017547132.1	5300619	5328853	3105	annulin-like%2C transcript variant X2	1.17582	862.57	381.924	0.00642255
LOC109034364	NW_017547298.1	3427988	3708260	5101	transmembrane and TPR repeat-containing protein 2-like%2C transcript variant X1	1.1757	96.7214	43.0477	0.000649808
LOC109038578	NW_017550915.1	773654	1057062	4206	uncharacterized LOC109038578%2C transcript variant X1	1.06721	160.335	76.5067	2.68406e-05
LOC109029690	NW_017547132.1	5461296	5550607	5241	T-box transcription factor TBX20-like	1.0692	104.465	49.4316	0.000443422
LOC109035427	NW_017547103.1	5033839	5063093	2195	T-box transcription factor TBX10-like%2C transcript variant X1	1.06506	34.3161	16.222	0.0383596
LOC109039126	NW_017547107.1	66099	67948	1850	estrogen sulfotransferase%2C testis isoform-like	1.60986	1460.73	479.008	6.57716e-29
LOC109037526	NW_017549038.1	5054604	5071020	2927	sulfotransferase 1C4-like	1.17488	254.69	112.858	1.99672e-06
LOC109039068	NW_017551483.1	3449453	3510026	2441	arylsulfatase B-like%2C transcript variant X1	1.15495	142.052	63.9151	7.87794e-05
LOC109037258	NW_017548913.1	466	2604	637	facilitated trehalose transporter Tret1-2 homolog	1.65804	350.632	111.393	3.28399e-17
LOC109041173	NW_017557621.1	7731934	7751439	3029	facilitated trehalose transporter Tret1-like	1.00211	1667.61	832.445	1.07351e-15
LOC109030646	NW_017547177.1	1886807	1912353	2029	organic cation transporter protein-like%2C transcript variant X2	1.42687	1125.45	418.909	1.57814e-12
LOC109042030	NW_017563186.1	416327	435148	3345	facilitated trehalose transporter Tret1-like%2C transcript variant X1	1.18596	671.495	294.915	2.35909e-10
LOC109035359	NW_017547427.1	3086125	3104663	2000	facilitated trehalose transporter Tret1-like	1.18049	579.329	255.763	1.54253e-09
LOC109034339	NW_017547298.1	544109	556249	2013	carcinine transporter	1.12694	298.729	137.025	8.36805e-06
LOC109030881	NW_017547181.1	290343	308375	2710	facilitated trehalose transporter Tret1-2 homolog%2C transcript variant X1	1.12419	161.842	74.6347	1.37873e-05
LOC109042890	NW_017566536.1	1753097	1766751	3347	facilitated trehalose transporter Tret1-like%2C transcript variant X1	1.20453	216.942	94.1376	2.75101e-05
LOC109038863	NW_017551372.1	2339318	2357184	2317	facilitated trehalose transporter Tret1-like	1.02616	92.8092	45.9267	0.00163161
LOC109036936	NW_017548293.1	2027588	2031832	1767	facilitated trehalose transporter Tret1-like	1.35247	31.4017	12.2937	0.0110124
LOC109044158	NW_017547114.1	2330814	2354888	2292	fatty acyl-CoA reductase 1-like%2C transcript variant X3	1.38578	33.8473	13.0114	0.0129835
LOC109039031	NW_017551483.1	481467	499813	2530	lysyl oxidase homolog 3-like%2C transcript variant X5	1.24775	448.123	188.514	7.92353e-15
LOC109039508	NW_017552322.1	662130	695134	2928	ankyrin repeat and SOCS box protein 14-like	1.73107	1216.37	366.339	2.35731e-29
LOC109038876	NW_017551372.1	1770092	1819405	2754	sodium- and chloride-dependent GABA transporter 1-like	1.2516	521.178	219.14	1.87366e-08
LOC109030495	NW_017547096.1	1073568	1097463	1938	sodium- and chloride-dependent taurine transporter-like	1.16122	240.879	107.88	1.27004e-05
LOC109035083	NW_017547342.1	733661	802125	5434	sodium-dependent noradrenaline transporter-like%2C transcript variant X1	1.06514	241.102	114.984	7.5172e-05
LOC109036428	NW_017548003.1	3238833	3264160	2648	protein msta-like%2C transcript variant X2	1.41205	1805.59	678.901	4.14885e-16
LOC109035072	NW_017547342.1	1185960	1198021	2098	protein msta-like	1.13176	78.8173	36.0834	0.000965269
LOC109036863	NW_017548183.1	72150	220244	3400	excitatory amino acid transporter 3%2C transcript variant X1	1.22479	1206.43	516.23	0.00755688
LOC109032098	NW_017547211.1	2383439	2422013	4662	uncharacterized LOC109032098	1.016	133.364	66.258	0.00011995
-	NW_017564110.1	2640872	2646112	5241	PF00078:Reverse transcriptase (RNA-dependent DNA polymerase)|PF14529:Endonuclease-reverse transcriptase	1.16401	188.765	83.9803	1.48502e-06
-	NW_017566786.1	1	6004	6004	PF00665:Integrase core domain|PF05380:Pao retrotransposon peptidase|PF03564:Protein of unknown function (DUF1759)|PF05585:Putative peptidase (DUF1758)	1.21384	175.678	75.5683	1.70666e-06
LOC109042921	NW_017566536.1	1362653	1436625	6079	uncharacterized LOC109042921	1.26929	169.745	70.6471	2.50301e-06
LOC109035860	NW_017547705.1	904915	930778	1820	ras-related and estrogen-regulated growth inhibitor-like	1.53875	105.07	36.0895	3.66732e-07
LOC109043549	NW_017566832.1	1099917	1151770	2816	uncharacterized LOC109043549	1.12062	49.6666	22.762	0.0131674
LOC109043041	NW_017566728.1	66	19849	1647	protein phosphatase 1L-like	1.42035	203.39	76.4064	2.73461e-09
LOC109042981	NW_017566682.1	1754485	2230569	4873	discoidin domain-containing receptor tyrosine kinase B-like%2C transcript variant X2	1.04629	334.141	162.165	2.34368e-06
LOC109042988	NW_017566682.1	787913	985641	5408	discoidin domain-containing receptor 2-like	1.05209	216.976	104.789	5.53162e-06
LOC109031131	NW_017547183.1	5286032	5340280	5142	striated muscle-specific serine/threonine-protein kinase-like	1.35179	1264.79	495.506	3.3037e-17
LOC109043857	NW_017566837.1	3063972	3076509	4465	serine/threonine-protein kinase/endoribonuclease IRE2-like%2C transcript variant X5	1.13875	683.673	310.526	6.8451e-12
LOC109039763	NW_017552876.1	17361	125107	7469	serine/threonine-protein kinase SIK2-like	1.10044	1117.36	521.411	9.36685e-11
LOC109044524	NW_017547116.1	4437087	4504537	5008	neither inactivation nor afterpotential protein C%2C transcript variant X3	1.20815	840.022	363.768	1.18116e-09
LOC109037177	NW_017548752.1	1318198	1346273	5900	serine/threonine-protein kinase SBK1	1.11143	421.338	194.883	2.24954e-09
LOC109032720	NW_017547098.1	275316	493851	3789	5'-AMP-activated protein kinase catalytic subunit alpha-1-like	1.21156	92.7861	40.1424	0.000542123
LOC109040137	NW_017553907.1	3436449	3459761	2116	cyclin-dependent kinase-like 1	1.1333	95.6961	43.4606	0.00105115
LOC109042680	NW_017565138.1	40	2655	851	probable cyclin-dependent kinase 9	3.0599	8.10086	0.977834	0.0312762
LOC109043227	NW_017566789.1	122915	213083	714	protein still life%2C isoforms C/SIF type 2-like	1.54849	21.7998	7.54843	0.0344613
LOC109044287	NW_017547115.1	2826242	2861577	3791	xaa-Pro aminopeptidase 1-like	1.29798	1378.91	560.867	0.0160337
LOC109031665	NW_017547196.1	237120	392276	2695	angiotensin-converting enzyme-like	1.04904	481.175	232.368	5.6215e-05
LOC109044718	NW_017547118.1	1790707	1806232	3018	mucin-2-like%2C transcript variant X2	1.28425	15704.4	6448.03	2.3108e-16
LOC109037264	NW_017548920.1	251799	261022	2609	uncharacterized LOC109037264%2C transcript variant X1	1.2095	4226.22	1827.31	7.23101e-12
LOC109029804	NW_017547142.1	1896351	1905579	1929	zingipain-2-like%2C transcript variant X2	2.0248	86.317	21.224	3.88256e-09
LOC109037776	NW_017549178.1	189501	204193	3839	cysteine proteinase COT44-like	2.38101	35.5732	6.79967	3.90364e-05
LOC109042399	NW_017564582.1	5754535	5770262	1417	cathepsin L 2-like	1.3165	46.0474	18.4603	0.00297883
LOC109034133	NW_017547295.1	3093975	3162850	6188	uncharacterized LOC109034133%2C transcript variant X6	1.34051	1809.7	714.774	2.42969e-20
LOC109041776	NW_017561788.1	265	10773	2877	uncharacterized LOC109041776	1.81018	206.993	59.2098	2.03558e-10
LOC109040658	NW_017556462.1	1444369	1462603	3118	cytochrome P450 4C1-like	1.87806	948.8	258.387	2.92957e-18
LOC109030285	NW_017547167.1	2023449	2034257	2006	probable cytochrome P450 6a14	1.09129	3024.34	1420.13	7.98675e-11
LOC109038674	NW_017550922.1	1601107	1620136	1750	cytochrome P450 4C1-like%2C transcript variant X2	1.05729	2420.3	1163.41	1.77148e-07
LOC109043232	NW_017566795.1	65315	82408	1844	cytochrome P450 4C1-like	2.07913	45.1771	10.6461	1.37873e-05
LOC109043950	NW_017566837.1	3466761	3488022	2310	cytochrome P450 4c3-like%2C transcript variant X1	1.05409	99.3719	48.1147	0.000522611
LOC109043563	NW_017547112.1	757538	780983	2889	cytochrome P450 4g15-like%2C transcript variant X2	1.09229	113.974	53.6081	0.00576193
LOC109042253	NW_017564110.1	3683664	3752966	3596	cytochrome P450 6j1-like	1.11316	64.0659	29.524	0.015422
LOC109036972	NW_017548293.1	392666	407575	2585	cytochrome P450 4C1-like	1.16904	35.3738	15.7299	0.038177
LOC109043192	NW_017566728.1	4941556	5019902	3124	dorsal root ganglia homeobox protein%2C transcript variant X1	1.0575	101.183	48.57	0.000266789
LOC109040817	NW_017556656.1	1547959	1637713	2079	acetylcholine receptor subunit alpha-L1%2C transcript variant X2	1.09916	199.57	93.1862	2.25447e-06
LOC109039303	NW_017547107.1	7906420	7990215	3755	glutamate-gated chloride channel%2C transcript variant X1	1.00291	330.535	165.092	0.000235386
LOC109032554	NW_017547236.1	3490872	3579170	2032	uncharacterized protein ZK1073.1%2C transcript variant X2	1.10388	2071.92	963.952	5.65702e-12
LOC109037616	NW_017549085.1	1749275	1847251	5855	probable Na(+)/H(+) antiporter nhx-9	1.02663	262.156	128.981	9.05306e-05
LOC109033878	NW_017547285.1	144605	313797	9310	sodium/calcium exchanger 1%2C transcript variant X1	1.36905	1860.5	720.02	9.5043e-15
LOC109043956	NW_017547093.1	184991	288582	3314	paramyosin%2C long form-like%2C transcript variant X2	1.0333	30808.3	15052.7	3.73011e-08
LOC109044765	NW_017547120.1	114833	219592	7802	myosin heavy chain%2C muscle%2C transcript variant X1	1.22416	136747	58534.3	0.0101023
LOC109044072	NW_017547114.1	3966858	3977548	737	MORN repeat-containing protein 4-like%2C transcript variant X2	1.04528	54.3632	26.4387	0.0178871
LOC109034760	NW_017547323.1	1835759	1846818	1659	phosphate carrier protein%2C mitochondrial-like	1.01377	26541.1	13144.6	0.0204265
LOC109042526	NW_017564582.1	5447481	5751572	2454	uncharacterized LOC109042526%2C transcript variant X1	1.35552	181.107	70.997	1.6589e-06
LOC109042465	NW_017564582.1	701656	1185021	6951	nuclear factor 1 X-type%2C transcript variant X4	1.07184	595.387	282.684	1.79857e-07
LOC109037373	NW_017549038.1	4560000	4601299	3351	putative inorganic phosphate cotransporter%2C transcript variant X2	1.10194	293.969	136.559	2.70244e-08
LOC109029790	NW_017547141.1	993336	1046686	2853	protein prickle-like	1.15883	54.7026	24.4124	0.00636949
LOC109040901	NW_017556795.1	1252571	1274486	1596	uncharacterized LOC109040901	1.43362	36.602	13.5711	0.00540652
LOC109032040	NW_017547210.1	1301438	1436307	8283	uncharacterized LOC109032040%2C transcript variant X3	1.18901	1016.52	446.002	2.02577e-11
LOC109031339	NW_017547184.1	6291849	6328823	2834	C-type lectin 37Db-like	1.30047	67.5435	27.3511	0.0012111
LOC109038906	NW_017551372.1	2725628	2855193	3624	uncharacterized LOC109038906	1.12414	87.5605	40.5398	0.00559859
LOC109031949	NW_017547204.1	3423289	3479284	7352	uncharacterized LOC109031949	1.60332	1687.76	555.476	0.0114284
LOC109031955	NW_017547204.1	3350719	3380745	2144	uncharacterized LOC109031955%2C transcript variant X2	2.05942	404.318	97.036	0.0200561
LOC109030398	NW_017547174.1	4764784	4818344	7695	fatty acid synthase-like	1.20926	4021.92	1739.44	0.00239295
LOC109030469	NW_017547175.1	594002	620503	4884	titin homolog%2C transcript variant X2	1.25096	655.908	275.614	1.2709e-13
LOC109034296	NW_017547298.1	3165360	3198436	3999	dentin sialophosphoprotein-like	1.07818	226.333	107.291	4.15371e-06
LOC109032174	NW_017547225.1	25227	91476	3499	uncharacterized LOC109032174%2C transcript variant X1	1.39936	610.365	231.265	6.71731e-11
LOC109040166	NW_017547107.1	8007553	8045733	3785	TWiK family of potassium channels protein 18-like%2C transcript variant X2	1.4042	560.991	212.189	2.25692e-10
LOC109031303	NW_017547184.1	3411412	3462598	4363	potassium channel subfamily K member 16%2C transcript variant X1	1.59325	170.934	56.8836	7.86625e-09
LOC109030715	NW_017547177.1	6771156	6816222	3492	potassium channel subfamily K member 13-like	1.30029	67.6267	27.5491	0.00107339
LOC109041384	NW_017557756.1	385460	386891	1432	potassium channel subfamily K member 10	1.08721	50.7183	23.9341	0.0209924
LOC109039859	NW_017553232.1	538951	870242	9125	potassium voltage-gated channel subfamily H member 6%2C transcript variant X4	1.13403	765.148	348.685	1.2152e-11
LOC109033004	NW_017547254.1	2349697	2442644	3297	potassium voltage-gated channel subfamily KQT member 1	1.23363	66.5511	28.3063	0.00117827
LOC109031022	NW_017547183.1	4826900	4898307	4055	transient receptor potential cation channel subfamily A member 1	1.01574	94.1657	46.5353	0.00141208
LOC109030712	NW_017547177.1	1459172	1533620	5378	serine/threonine-protein phosphatase 6 regulatory ankyrin repeat subunit A	1.11704	78.5087	35.8835	0.00349575
LOC109030024	NW_017547161.1	4354406	4494252	2093	cyclic nucleotide-gated cation channel subunit A-like	1.50035	29.9106	10.6372	0.0142626
LOC109040186	NW_017554254.1	11159	13696	2538	heat shock protein 68-like	1.85515	515.34	142.598	6.28814e-18
LOC109039224	NW_017551820.1	421956	424421	2466	heat shock protein 68-like%2C transcript variant X2	1.66913	1257.94	395.847	6.28814e-18
LOC109035112	NW_017547352.1	150250	153192	2943	heat shock protein 68-like	1.96743	367.264	94.1551	1.66844e-17
LOC109041154	NW_017557621.1	7592512	7693415	8761	nuclear receptor subfamily 4 group A member 1	1.02028	1275.38	628.68	9.19553e-08
LOC109033979	NW_017547290.1	778358	814599	2307	homeobox protein Hox-B4	2.00986	14.2691	3.57221	0.0293132
LOC109041035	NW_017557621.1	7081346	7257783	4239	homeobox protein OTX1 B-like%2C transcript variant X2	1.45621	21.2474	7.71261	0.029922
LOC109031351	NW_017547186.1	1255331	1301190	1184	aristaless-related homeobox protein	1.70436	18.1478	5.66052	0.0299894
LOC109036146	NW_017547904.1	615236	662284	1890	homeobox protein six1b-like	1.30013	27.2027	11.0529	0.0308292
LOC109044069	NW_017547113.1	2486381	2507648	2038	transcription factor SOX-21-like	1.3261	60.7057	24.2511	0.00149129
LOC109035258	NW_017547427.1	3855606	3872623	1292	transcription factor 23	1.48946	21.265	7.51742	0.0270743
LOC109041443	NW_017558047.1	599	2398	1800	zinc finger MYM-type protein 1-like	3.42752	10.2753	0.915753	0.0124284
LOC109039878	NW_017553232.1	1042196	1080557	2690	chitooligosaccharidolytic beta-N-acetylglucosaminidase-like%2C transcript variant X3	1.65046	114.457	36.502	2.27384e-07
LOC109033212	NW_017547261.1	4868962	4981922	1907	GATA-binding factor C-like%2C transcript variant X1	1.32472	27.482	10.83	0.0331187
LOC109039629	NW_017552543.1	3839388	3882392	4344	forkhead box protein N2-like	1.02679	1465.29	719.155	6.67434e-12
LOC109036409	NW_017548003.1	426495	428038	1544	fork head domain transcription factor slp2-like	2.0751	28.7606	6.80815	0.000544362
LOC109032551	NW_017547236.1	2973572	3227785	21581	titin-like	1.24887	14553.4	6124.05	7.92353e-15
LOC109029754	NW_017547136.1	903972	936232	3179	protein borderless%2C transcript variant X2	1.36144	916.849	356.866	0.00225395
LOC109040841	NW_017556656.1	2044538	2159193	5541	inverted formin-2	1.32829	337.484	134.478	1.79221e-10
LOC109031386	NW_017547186.1	233290	416767	4754	NADPH oxidase 5%2C transcript variant X1	1.51222	52.8191	18.5873	0.00052178
LOC109037516	NW_017549038.1	1252506	1268644	1710	kynurenine 3-monooxygenase%2C transcript variant X1	1.05366	45.5729	21.9051	0.0170883
LOC109029545	NW_017547126.1	198535	205672	2557	galactose oxidase-like	1.1855	123.452	54.374	3.60588e-05
LOC109037772	NW_017549178.1	293045	301337	1850	sulfhydryl oxidase 1-like	1.03851	365.692	178.329	4.21637e-06
LOC109034106	NW_017547295.1	2009860	2045841	6542	protein eyes shut	1.13642	50.9354	23.0668	0.00548585
LOC109041090	NW_017557621.1	3852089	3860437	1452	dual specificity protein phosphatase 15-like	1.10157	126.851	58.9136	0.000188587
LOC109031179	NW_017547184.1	3478333	3500777	1927	protein tyrosine phosphatase domain-containing protein 1-like%2C transcript variant X1	1.69994	28.8953	8.84281	0.00625211
LOC109044143	NW_017547114.1	4206744	4239223	1864	vicilin-like seed storage protein At2g18540%2C transcript variant X3	1.01336	44.0311	22.0038	0.023712
LOC109030773	NW_017547179.1	1531607	1788168	3067	uncharacterized LOC109030773%2C transcript variant X3	1.19231	162.517	71.2125	2.8481e-07
LOC109039804	NW_017553026.1	720910	871451	6285	homeobox protein araucan%2C transcript variant X1	1.17636	140.723	62.2986	3.46108e-05
LOC109030643	NW_017547177.1	563221	660066	5716	collagen alpha-2(IV) chain-like	1.76978	408.284	119.758	0.0109673
LOC109031247	NW_017547184.1	4229309	4732907	4571	neuroligin-1-like	1.04183	174.735	84.8034	5.2577e-06
LOC109033000	NW_017547254.1	1841803	1893784	5445	uncharacterized LOC109033000%2C transcript variant X1	1.09536	137.824	64.4552	1.22083e-05
LOC109032463	NW_017547234.1	1672056	1680610	2007	juvenile hormone esterase-like	1.12159	134.814	62.205	0.000318616
LOC109038718	NW_017550995.1	37246	44064	1510	venom carboxylesterase-6-like	3.77493	13.2871	0.966541	0.00274366
LOC109030695	NW_017547177.1	2983693	3014397	2074	cuticle protein 3-like	1.96239	1330.81	341.829	1.23031e-28
LOC109030694	NW_017547177.1	3060355	3070158	1171	endocuticle structural glycoprotein SgAbd-2-like	1.57354	1766.43	593.739	3.17099e-16
LOC109040103	NW_017553907.1	3082806	3086744	1854	larval cuticle protein A2B-like	1.54549	352.978	120.892	1.15819e-15
LOC109030916	NW_017547181.1	132189	158873	947	translation initiation factor IF-2-like	1.20509	672.39	292.205	1.71788e-10
LOC109040136	NW_017553907.1	2959961	2963911	770	larval cuticle protein A2B-like	1.91373	224.022	59.5522	2.90358e-10
LOC109040002	NW_017553907.1	2706727	2718713	1619	adhesive plaque matrix protein-like	2.65006	76.7862	12.2457	8.8599e-10
LOC109039991	NW_017553907.1	2591827	2604166	1101	cuticle protein 18.6-like	2.8032	69.7488	10.0186	1.67922e-08
LOC109040078	NW_017553907.1	2740885	2744309	910	cuticle protein 12.5-like	2.67859	53.6448	8.46137	1.01637e-07
LOC109040096	NW_017553907.1	2378452	2382903	970	cuticle protein 21-like	2.05529	78.8255	19.0929	5.42851e-07
LOC109041764	NW_017561566.1	6	1694	1689	larval cuticle protein A2B-like	2.38887	59.4738	11.4118	7.38425e-07
LOC109035379	NW_017547427.1	3584800	3599136	2170	uncharacterized LOC109035379	1.90332	61.564	16.5385	2.19212e-06
LOC109039999	NW_017553907.1	2422067	2434020	1469	cuticle protein-like	1.55572	85.0349	28.9089	1.27944e-05
LOC109030662	NW_017547177.1	6965545	6983603	2571	trithorax group protein osa	2.32679	699.126	139.374	0.000250113
LOC109030714	NW_017547177.1	7164844	7174066	1191	uncharacterized LOC109030714	2.38223	794.487	152.43	0.000674522
LOC109034506	NW_017547303.1	787342	828306	3010	pro-resilin-like	1.38043	50.8223	19.472	0.000916326
LOC109030702	NW_017547177.1	502560	524007	2154	cuticle protein 19-like	2.13239	3317.24	756.614	0.00130004
LOC109036134	NW_017547103.1	4512062	4520074	1891	calphotin-like%2C transcript variant X2	2.52307	4659.96	810.743	0.00203095
LOC109030947	NW_017547181.1	91199	120771	1089	-	2.52636	617.895	107.286	0.00233084
LOC109040000	NW_017553907.1	2464938	2481601	1633	extensin-2-like	2.0007	23.2267	5.80773	0.00335734
LOC109035342	NW_017547427.1	3616573	3639913	4362	proteoglycan 4-like	1.97586	4807.93	1222.3	0.00630142
LOC109040101	NW_017553907.1	2996045	3006778	1085	cuticle protein 19.8-like	1.55189	32.0616	10.957	0.00802806
LOC109030663	NW_017547177.1	6995640	7013480	1757	single-stranded DNA-binding protein	1.71041	707.941	216.337	0.0101597
LOC109040104	NW_017553907.1	3040100	3045186	867	larval cuticle protein A2B-like	1.58286	28.1342	9.52668	0.0110288
LOC109036149	NW_017547103.1	4493230	4498385	1849	DNA translocase FtsK 1-like%2C transcript variant X1	2.25241	1012.7	212.571	0.0113833
LOC109034501	NW_017547303.1	435780	451737	1053	pro-resilin-like	2.21472	17.859	3.86616	0.0143481
LOC109034500	NW_017547303.1	555856	613897	1198	extensin-like	1.468	31.2126	11.4344	0.0165575
LOC109030698	NW_017547177.1	3109964	3175882	1847	uncharacterized LOC109030698%2C transcript variant X2	1.34167	410.732	162.105	0.0178702
LOC109040128	NW_017553907.1	2803386	2810981	943	cuticle protein 8-like	2.76646	10.7984	1.60244	0.021906
LOC109037253	NW_017548900.1	354323	608459	3067	GAS2-like protein pickled eggs	1.51988	137.275	48.1423	2.24989e-06
LOC109043949	NW_017566837.1	2728113	2758704	2301	neutral ceramidase	1.00648	86.186	42.9169	0.00377708
LOC109041516	NW_017558796.1	33523	55025	4610	flocculation protein FLO11-like%2C transcript variant X1	1.57413	1708.14	573.998	6.37377e-30
LOC109036169	NW_017547910.1	1050147	1152632	5238	probable chitinase 3%2C transcript variant X2	1.4847	426.772	152.616	1.98642e-08
LOC109036686	NW_017548020.1	3586403	3609801	1103	probable chitinase 3	1.472	377.577	136.487	2.4519e-08
LOC109039550	NW_017552543.1	3249382	3266450	3307	uncharacterized LOC109039550%2C transcript variant X2	1.12015	589.85	271.534	2.93106e-07
LOC109036674	NW_017548020.1	3735238	3777169	3108	uncharacterized LOC109036674%2C transcript variant X2	1.09389	466.626	218.368	8.57392e-07
LOC109032470	NW_017547234.1	2714726	2763688	3479	flocculation protein FLO11-like	1.29411	195.229	79.7777	2.86209e-06
LOC109043699	NW_017566832.1	733072	804567	7650	uncharacterized LOC109043699%2C transcript variant X1	1.44138	104.002	38.5988	8.24255e-06
LOC109033066	NW_017547257.1	455679	503826	2975	proteoglycan 4-like	1.67681	82.0347	25.6244	6.87529e-05
LOC109043285	NW_017547112.1	3130721	3153154	1921	uncharacterized LOC109043285	1.08326	289.492	136.907	0.000154134
LOC109036645	NW_017548020.1	3619130	3636125	949	peritrophin-1-like	1.23628	63.2662	26.8257	0.00197658
LOC109034948	NW_017547334.1	763896	860706	5614	zinc finger CCCH domain-containing protein 18	1.35229	688.734	269.805	0.00442321
LOC109040634	NW_017556462.1	851004	975896	7784	uncharacterized LOC109040634%2C transcript variant X1	1.26689	1669.72	693.927	0.0235923
LOC109036644	NW_017548020.1	3644841	3663124	2741	chondroitin proteoglycan-2-like	1.48268	277.785	99.425	0.0430837
LOC109042228	NW_017564110.1	4142568	4280761	2099	synaptotagmin-3	1.26684	39.0552	16.222	0.00984171
LOC109031500	NW_017547192.1	2610400	2920474	6128	uncharacterized LOC109031500%2C transcript variant X2	1.32577	1046.4	417.502	8.307e-16
LOC109037533	NW_017549038.1	810760	824056	3848	protein giant%2C transcript variant X1	1.59574	42.3367	13.9469	0.000621663
LOC109043279	NW_017547112.1	3462403	3569698	2956	activating transcription factor 3	1.32017	708.019	283.602	8.83225e-16
LOC109039295	NW_017551919.1	341070	383301	6925	rho-related BTB domain-containing protein 1%2C transcript variant X2	1.28676	2190.22	896.966	2.97848e-20
LOC109037612	NW_017549085.1	1125818	1260404	4481	zinc finger protein 397-like	1.57752	167.431	56.4062	1.68509e-07
LOC109032117	NW_017547211.1	573225	590938	2323	kelch-like protein 10	1.21599	206.536	89.1799	3.16316e-07
LOC109040088	NW_017553907.1	1579960	1614381	2867	protein jim lovell%2C transcript variant X2	1.08681	42.52	19.8168	0.0221568
LOC109044466	NW_017547116.1	4142310	4159295	4182	urea amidolyase-like	1.05728	163.399	78.5668	1.17805e-05
LOC109034835	NW_017547330.1	1651602	1687348	4150	uncharacterized LOC109034835%2C transcript variant X1	1.14776	144.073	64.9306	5.43669e-05
LOC109032861	NW_017547100.1	1903799	1915432	1467	peroxidase-like	1.1266	664.61	304.941	1.65814e-10
LOC109032926	NW_017547100.1	1918107	1937990	664	peroxidase-like	1.24151	282.14	119.628	1.40194e-08
LOC109033968	NW_017547290.1	2389020	2485129	4732	peroxidasin homolog	1.47759	49.6315	17.8695	0.00245011
LOC109030681	NW_017547177.1	2365575	2415335	2446	long-chain-fatty-acid--CoA ligase 1	1.1459	2267.1	1025.06	1.65436e-08
LOC109035253	NW_017547401.1	5	3715	492	enterobactin synthase component F-like	1.57922	50.3535	17.0102	0.000645731
LOC109032654	NW_017547239.1	2330846	2341594	2802	kynurenine--oxoglutarate transaminase 3-like%2C transcript variant X1	1.64955	230.975	73.7736	7.51695e-10
LOC109039890	NW_017553239.1	392710	436184	3170	serine palmitoyltransferase 2-like	1.15023	212.691	95.5933	1.27004e-05
LOC109031276	NW_017547184.1	4196677	4206263	1664	actin%2C muscle	1.36717	63937.7	24785.5	0.00270025
LOC109043151	NW_017566728.1	2910118	2920020	2415	prostatic acid phosphatase-like%2C transcript variant X2	1.87565	17.7867	4.91176	0.0174552
LOC109038419	NW_017550728.1	9281	28755	3052	ABC transporter G family member 23-like	1.00274	129.028	63.9754	0.000423108
LOC109029988	NW_017547161.1	430841	444148	1979	katanin p60 ATPase-containing subunit A1-like	1.14337	157.557	71.2327	4.70603e-05
LOC109043358	NW_017566817.1	886256	899863	3449	uncharacterized LOC109043358	1.27092	25.7373	10.7364	0.0431008
LOC109029815	NW_017547142.1	3813040	3904976	1827	gamma-aminobutyric acid type B receptor subunit 2-like	1.55446	34.4487	11.7199	0.00255091
LOC109037512	NW_017549038.1	4784048	4882514	2773	protein bride of sevenless	1.21693	40.0998	17.3578	0.0247152
LOC109034384	NW_017547298.1	2221722	2477305	2441	uncharacterized LOC109034384	1.14493	270.349	122.47	6.66173e-08
LOC109041805	NW_017562253.1	193883	207317	4036	opsin-2	1.09246	746.836	350.016	2.7324e-06
LOC109032144	NW_017547211.1	3683851	3749229	3128	D(2) dopamine receptor	1.11577	154.459	71.0578	1.73504e-05
LOC109042824	NW_017547112.1	466800	733449	5728	uncharacterized LOC109042824%2C transcript variant X1	1.02379	142.447	70.1246	3.00815e-05
LOC109042342	NW_017564154.1	3529217	3715095	3907	neuromedin-U receptor 2-like	1.32557	101.847	40.7661	7.07776e-05
LOC109037433	NW_017549038.1	8274964	8525357	2132	somatostatin receptor type 2-like	1.0353	125.747	61.2028	8.94439e-05
LOC109042619	NW_017564655.1	1160257	1340891	4935	probable muscarinic acetylcholine receptor gar-2%2C transcript variant X1	1.15743	78.4196	35.2053	0.000824347
LOC109032147	NW_017547211.1	4222900	4445524	3485	neuropeptides capa receptor-like%2C transcript variant X1	1.04939	140.098	67.8316	0.000978819
LOC109039076	NW_017551500.1	124381	214319	1554	5-hydroxytryptamine receptor-like	1.57397	37.7751	12.7767	0.0017988
LOC109031561	NW_017547192.1	4508105	4525884	1808	neuropeptide CCHamide-1 receptor-like	1.16745	52.3116	23.3918	0.00708081
LOC109035276	NW_017547427.1	2850437	3019235	1969	uncharacterized LOC109035276	1.13577	45.5284	20.8962	0.0124284
LOC109038773	NW_017551177.1	788911	1083933	2563	gastrin/cholecystokinin type B receptor	1.34999	31.4644	12.4348	0.0139239
LOC109039285	NW_017551919.1	329447	338924	3677	E3 ubiquitin-protein ligase BRE1-like%2C transcript variant X1	2.36252	4407.62	856.635	1.39188e-70
LOC109042508	NW_017564582.1	6207410	6221883	3164	purine nucleoside phosphorylase-like	2.25405	7335.98	1537.89	2.4184e-64
-	NW_017550575.1	714335	744287	964	-	6.72995	552.179	5.24521	8.19493e-60
LOC109034696	NW_017547320.1	2460195	2466677	2946	2-oxo-4-hydroxy-4-carboxy-5-ureidoimidazoline decarboxylase-like	1.9664	603.758	154.656	7.50716e-38
LOC109035472	NW_017547487.1	583124	596429	3597	calcium-independent phospholipase A2-gamma-like%2C transcript variant X1	1.33931	5704.8	2254.61	7.17386e-35
LOC109037971	NW_017547090.1	1666722	1687539	1137	L-xylulose reductase-like	1.68274	1802.08	561.634	1.57568e-32
LOC109038283	NW_017550526.1	128	826	699	uncharacterized LOC109038283	2.49796	269.017	47.7642	7.74732e-25
LOC109043127	NW_017566728.1	2301481	2309904	1423	uricase	1.56951	879.315	296.553	6.06525e-23
LOC109042795	NW_017565990.1	5496	18748	1183	uncharacterized LOC109042795%2C transcript variant X2	4.28317	152.674	7.92425	6.41903e-21
LOC109042416	NW_017547092.1	378109	382007	1462	keratin%2C type II cytoskeletal 1-like%2C transcript variant X1	1.19829	9724.47	4238.67	2.76678e-19
LOC109036450	NW_017548003.1	5041541	5068881	3060	xylose isomerase-like	1.37327	903.033	348.844	9.69565e-19
LOC109044661	NW_017547118.1	2996370	3002213	835	uncharacterized LOC109044661	2.00822	580.845	144.731	3.81485e-17
LOC109039294	NW_017551919.1	420684	477131	3833	aromatic-L-amino-acid decarboxylase%2C transcript variant X2	1.08236	1946.73	918.695	9.02345e-17
LOC109031923	NW_017547204.1	1885979	1942507	2612	neurofilament heavy polypeptide-like	1.0147	3010.95	1490.69	1.53199e-16
LOC109032925	NW_017547247.1	839262	853582	2404	alpha-glucosidase-like	1.32798	1104.18	440.419	3.61107e-16
LOC109034888	NW_017547331.1	3526030	3558715	5954	uncharacterized LOC109034888%2C transcript variant X2	1.09689	2829.41	1322.93	3.83445e-16
LOC109041103	NW_017557621.1	8885258	9088395	7818	serine/arginine repetitive matrix protein 2%2C transcript variant X8	1.17722	892.884	395.105	7.4641e-16
LOC109040019	NW_017553907.1	1134525	1142616	2163	probable hydroxyacid-oxoacid transhydrogenase%2C mitochondrial	1.01474	2504.59	1240.49	1.04601e-15
LOC109038322	NW_017550564.1	714173	727399	4627	uncharacterized LOC109038322	1.06028	1076.11	515.773	2.02428e-15
LOC109032933	NW_017547247.1	651814	662499	2614	uncharacterized LOC109032933	3.80351	80.9687	5.70615	3.23895e-15
LOC109041549	NW_017558983.1	103423	111551	428	uncharacterized LOC109041549	2.56194	182.28	31.0757	5.20799e-15
LOC109037461	NW_017549038.1	6705123	6791117	5122	uncharacterized LOC109037461	1.32669	4171.27	1663.24	6.65549e-15
-	NW_017556795.1	1292557	1306523	1866	-	1.23783	4664.17	1977.88	2.207e-14
LOC109032495	NW_017547234.1	2343001	2444511	6460	uncharacterized LOC109032495%2C transcript variant X1	1.37361	1312.89	506.792	2.74202e-14
LOC109034987	NW_017547102.1	6964705	6994735	3377	serine/arginine repetitive matrix protein 1-like	1.61191	258.585	84.6105	3.05692e-14
LOC109042996	NW_017566682.1	1726458	1733628	2388	keratin-associated protein 4-12-like%2C transcript variant X7	1.15472	1602.29	719.298	1.60717e-13
LOC109036967	NW_017547103.1	524174	541378	1979	uncharacterized LOC109036967%2C transcript variant X2	1.65049	278.77	88.8642	1.7153e-13
LOC109039663	NW_017552543.1	3112040	3117778	2615	uncharacterized LOC109039663	1.70208	225.781	69.0513	2.36455e-13
LOC109041364	NW_017557672.1	173316	191930	2071	keratin%2C type I cytoskeletal 9-like	1.80383	346.61	99.2981	1.84737e-12
LOC109035362	NW_017547427.1	2603387	2612861	1323	peroxiredoxin-6-like	1.17053	5649.88	2510.98	1.89657e-12
LOC109030448	NW_017547096.1	705615	733455	1505	uncharacterized LOC109030448%2C transcript variant X3	1.97598	161.381	41.2586	2.35147e-12
LOC109038633	NW_017550922.1	2106986	2110789	1517	uncharacterized LOC109038633	1.97394	126.404	32.1669	3.35281e-12
LOC109030278	NW_017547167.1	1880403	1915693	2283	protein Tob1-like	1.41029	472.16	178.078	5.98094e-12
LOC109038347	NW_017550575.1	575185	586455	4092	vacuolar fusion protein MON1 homolog A	1.00912	600.103	297.788	7.14715e-12
LOC109031559	NW_017547192.1	3044820	3076811	3503	uncharacterized LOC109031559	1.13794	513.14	233.765	9.86103e-12
LOC109043263	NW_017566800.1	1114320	1120081	721	cuticle protein 16.5-like	2.03771	203.453	49.7504	1.06379e-11
LOC109041401	NW_017557817.1	2277	7504	4177	uncharacterized LOC109041401	1.44906	214.997	78.911	1.2152e-11
LOC109034553	NW_017547303.1	678550	688769	4020	pro-resilin-like%2C transcript variant X3	1.378	287.234	110.518	1.64189e-11
LOC109033895	NW_017547285.1	885399	920744	3909	neurofilament heavy polypeptide-like	1.021	566.107	279.065	2.02614e-11
LOC109039757	NW_017547090.1	2068264	2157697	2496	dual oxidase maturation factor 1%2C transcript variant X1	1.46558	384.483	139.441	3.08186e-11
LOC109029951	NW_017547145.1	283461	370106	3009	proteoglycan 4%2C transcript variant X3	1.23361	2020.77	859.407	5.68278e-11
LOC109042509	NW_017564582.1	20042	34228	3791	uncharacterized LOC109042509	1.38662	727.191	278.36	1.01089e-10
LOC109043035	NW_017566689.1	575102	591424	2876	leucine-rich repeats and immunoglobulin-like domains protein sma-10%2C transcript variant X1	1.08756	478.011	225.636	2.22979e-10
LOC109032118	NW_017547211.1	592723	608686	4228	neutral and basic amino acid transport protein rBAT-like	1.11105	1126.39	521.263	2.81152e-10
LOC109029682	NW_017547132.1	1683845	1903879	3464	uncharacterized LOC109029682	1.44494	181.506	66.6483	3.25478e-10
LOC109033087	NW_017547257.1	2673673	2677339	1013	pupal cuticle protein G1A-like	1.73122	307.659	92.6964	3.76445e-10
LOC109035475	NW_017547487.1	689911	773375	8308	PR domain zinc finger protein 1-like	1.0781	1214.01	574.353	6.61977e-10
LOC109029797	NW_017547141.1	31243	195564	2657	uncharacterized LOC109029797%2C transcript variant X1	1.8027	177.428	51.1695	8.62785e-10
LOC109031653	NW_017547195.1	2173920	2176672	767	uncharacterized LOC109031653	1.5339	225.027	78.102	1.00126e-09
LOC109041555	NW_017559011.1	2303	11348	3598	keratin-associated protein 5-4-like	1.09177	823.673	386.324	1.35292e-09
LOC109034558	NW_017547303.1	143641	252677	2235	ankyrin repeat domain-containing protein 33B-like	1.3481	228.123	89.6502	2.00313e-09
LOC109030433	NW_017547174.1	3302838	3312777	1956	salivary glue protein Sgs-4-like%2C transcript variant X3	1.27215	573.881	237.525	3.10752e-09
LOC109031585	NW_017547192.1	4596043	4611057	2237	carboxypeptidase B-like	1.00483	546.853	272.51	3.25545e-09
LOC109044041	NW_017547113.1	4964044	5042916	7674	uncharacterized LOC109044041	1.30182	405.297	164.53	3.4993e-09
LOC109030360	NW_017547174.1	727819	735730	2642	uncharacterized LOC109030360%2C transcript variant X1	1.21212	515.469	222.447	3.51851e-09
LOC109032629	NW_017547236.1	1887494	1909454	2517	uncharacterized LOC109032629	1.8708	127.935	34.7472	4.3332e-09
LOC109037132	NW_017548708.1	1103137	1121110	2309	early growth response protein 1-B	1.36408	230.753	89.9159	4.44459e-09
LOC109037408	NW_017549038.1	3375778	3387687	3423	proline-rich protein 12-like	1.16822	405.481	180.698	5.02711e-09
LOC109040125	NW_017553907.1	2102644	2221465	2394	fibroblast growth factor 3	1.4061	267.089	100.901	5.52859e-09
LOC109042986	NW_017566682.1	638094	655370	3055	putative laccase-9	1.33974	238.921	94.6038	5.89669e-09
LOC109042566	NW_017564655.1	2390008	2408644	1714	uncharacterized LOC109042566	2.26146	72.9984	15.2893	6.05068e-09
LOC109037428	NW_017549038.1	6389701	6428412	1348	uncharacterized LOC109037428	1.13341	1366.85	623.585	6.52016e-09
LOC109034877	NW_017547331.1	1198245	1277449	3909	nose resistant to fluoxetine protein 6-like	1.6382	132.655	42.6738	7.25754e-09
LOC109032889	NW_017547246.1	2095720	2116482	407	uncharacterized LOC109032889	1.62633	206.307	66.9469	8.62959e-09
LOC109040326	NW_017554715.1	144737	148100	862	leucine-rich repeat extensin-like protein 3	1.14118	459.947	208.727	1.08922e-08
LOC109039155	NW_017551625.1	1959068	2000991	3069	uncharacterized LOC109039155	1.05164	692.724	334.773	1.30744e-08
LOC109036346	NW_017547970.1	730082	749557	1406	uncharacterized LOC109036346	1.00308	1518.73	757.494	1.3905e-08
LOC109031668	NW_017547098.1	2679971	2918991	6527	uncharacterized LOC109031668%2C transcript variant X1	1.03161	370.356	181.583	1.48207e-08
LOC109037997	NW_017549609.1	1494959	1514622	4867	uncharacterized LOC109037997%2C transcript variant X2	1.2987	214.526	87.4598	1.65702e-08
LOC109029744	NW_017547136.1	529871	575284	2092	troponin T%2C transcript variant X6	1.0326	34654.7	16940.7	2.06333e-08
LOC109033812	NW_017547284.1	1516067	1531980	945	myosin light chain alkali%2C transcript variant X2	1.09007	25192.7	11834.4	2.62043e-08
LOC109041135	NW_017557621.1	4369898	4376842	1241	uncharacterized LOC109041135%2C transcript variant X1	1.27924	442.12	182.797	3.79258e-08
LOC109031706	NW_017547202.1	2769431	2857200	5275	uncharacterized LOC109031706	1.32061	393.988	158.115	4.28561e-08
-	NW_017566832.1	255803	262842	1418	-	1.04322	421.527	204.472	4.52738e-08
LOC109036383	NW_017547970.1	613174	615427	2254	glutaminase kidney isoform%2C mitochondrial-like	1.09511	369.484	172.73	4.63065e-08
LOC109043182	NW_017566728.1	2746588	2836067	11741	mucin-4%2C transcript variant X2	1.36253	373.192	145.146	5.44593e-08
LOC109031289	NW_017547184.1	1369836	1388226	6953	mucin-12-like%2C transcript variant X1	1.06551	446.442	213.359	8.18721e-08
LOC109044606	NW_017547116.1	6933967	6975130	1556	uncharacterized LOC109044606	1.02777	3325.03	1630.91	8.5359e-08
LOC109030164	NW_017547161.1	6972508	6981865	4459	probable squalene--hopene cyclase	1.20563	322.618	139.889	9.19553e-08
LOC109040168	NW_017554178.1	1335244	1359053	5416	uncharacterized LOC109040168	1.08786	405.23	190.678	1.11585e-07
LOC109034014	NW_017547102.1	4798276	4813529	2100	glucose dehydrogenase [FAD%2C quinone]-like	2.50421	54.8645	9.67109	1.24908e-07
LOC109041133	NW_017557621.1	4351285	4435000	2602	annexin A7-like%2C transcript variant X2	1.30851	150.933	60.9704	1.33467e-07
LOC109035510	NW_017547507.1	1283895	1311491	2325	uncharacterized LOC109035510	1.76998	86.4496	25.3926	1.6059e-07
LOC109044099	NW_017547114.1	2161147	2213520	2137	troponin I%2C transcript variant X5	1.0099	13393.1	6651.06	1.62762e-07
-	NW_017561193.1	1	1489	1489	-	1.39493	131.768	50.2538	1.77148e-07
LOC109035155	NW_017547361.1	307130	310604	404	peroxidase mlt-7-like%2C transcript variant X2	1.22918	227.013	97.2585	1.94523e-07
-	NW_017547244.1	769966	776615	3097	PF09820:Predicted AAA-ATPase	1.77236	83.7737	24.5248	2.06964e-07
LOC109042338	NW_017564154.1	699083	764900	3281	scavenger receptor class B member 1-like%2C transcript variant X2	1.1624	258.188	115.393	2.1494e-07
LOC109034704	NW_017547320.1	1329197	1350135	5441	uncharacterized LOC109034704	1.04626	732.851	354.87	2.57656e-07
LOC109043037	NW_017566689.1	553865	560772	1473	protein takeout-like	1.17574	958.495	424.22	3.17838e-07
LOC109031248	NW_017547184.1	4311523	4323126	2661	voltage-dependent anion-selective channel-like%2C transcript variant X3	1.09874	240.444	112.389	3.42287e-07
LOC109030804	NW_017547180.1	327600	329562	608	sulfated surface glycoprotein 185-like	1.01247	695.096	344.684	3.71077e-07
LOC109034287	NW_017547298.1	1396386	1423327	1310	uncharacterized LOC109034287	1.60118	135.345	44.5936	4.0086e-07
-	NW_017557672.1	193672	195418	1747	-	1.40718	166.865	62.7629	4.17992e-07
LOC109043359	NW_017566817.1	907551	910862	883	uncharacterized LOC109043359	3.26875	37.6244	3.92263	4.50094e-07
LOC109033675	NW_017547102.1	1516768	1554970	975	vegetative cell wall protein gp1-like	1.36297	130.887	51.0877	4.53017e-07
-	NW_017560060.1	1	1743	1743	-	2.16879	58.2433	12.9578	4.55823e-07
LOC109033974	NW_017547290.1	3425706	3438694	1507	cuticle protein LPCP-23-like	2.61499	49.464	8.12792	4.66536e-07
LOC109041298	NW_017557621.1	9720257	9743917	2448	uncharacterized LOC109041298	1.09622	267.598	125.533	5.29616e-07
LOC109038969	NW_017551483.1	4201616	4222800	1085	protein takeout-like	1.05109	872.213	421.071	5.42851e-07
LOC109038882	NW_017551372.1	2416559	2685205	3850	voltage-dependent L-type calcium channel subunit beta-1%2C transcript variant X3	1.12753	308.657	141.685	5.75482e-07
LOC109037238	NW_017548900.1	662786	676655	2592	F-box/LRR-repeat protein 21-like	1.06494	734.065	351.18	5.92122e-07
LOC109034930	NW_017547331.1	4354289	4388755	2747	zinc finger CCHC domain-containing protein 24-like	1.04459	222.836	107.766	6.57403e-07
LOC109031864	NW_017547203.1	47795	73162	3058	uncharacterized LOC109031864	1.23637	177.003	74.8731	7.48388e-07
LOC109030562	NW_017547177.1	5190872	5299088	6284	uncharacterized LOC109030562%2C transcript variant X1	1.80592	16179.3	4627.38	7.57162e-07
-	NW_017552299.1	1037	2424	899	-	1.98186	85.3684	21.7555	9.06149e-07
LOC109032945	NW_017547247.1	1031885	1093904	3079	DNA-directed RNA polymerase II subunit RPB1-like	1.57603	147.202	49.2707	1.00261e-06
LOC109031336	NW_017547184.1	6351243	6357332	1752	uncharacterized LOC109031336	1.30097	223.436	91.0706	1.08432e-06
LOC109040273	NW_017554597.1	7	3327	459	vitelline membrane protein Vm26Ab-like	3.09355	36.0087	4.25327	1.14777e-06
LOC109042601	NW_017564655.1	2978250	2992105	4535	uncharacterized LOC109042601	1.01596	366.23	181.199	1.17788e-06
LOC109031100	NW_017547183.1	841782	846969	1207	uncharacterized LOC109031100	2.06161	856.692	205.343	1.20775e-06
LOC109033868	NW_017547285.1	741720	768365	1437	endochitinase A-like%2C transcript variant X2	1.43526	119.813	44.4093	1.33462e-06
LOC109035476	NW_017547103.1	7756	13892	1630	uncharacterized LOC109035476	1.59917	83.4965	27.5661	1.33462e-06
LOC109037200	NW_017548832.1	7	1234	1228	uncharacterized protein DKFZp434B061-like	1.56296	98.5331	33.6391	1.38011e-06
LOC109044487	NW_017547116.1	2747483	2753359	1663	uncharacterized LOC109044487%2C transcript variant X3	1.14472	382.69	173.275	1.49896e-06
LOC109039971	NW_017553851.1	100	4207	493	uncharacterized LOC109039971	1.24705	136.72	57.8338	1.63743e-06
LOC109036411	NW_017548003.1	635738	680814	6136	uncharacterized LOC109036411	1.09527	182.843	85.9054	1.79436e-06
LOC109036812	NW_017548094.1	295918	301793	2394	uncharacterized LOC109036812%2C transcript variant X1	2.15793	55.1927	12.3021	2.24545e-06
LOC109043925	NW_017566837.1	863820	931960	8817	mucin-2-like	1.4828	210.646	75.6316	2.50301e-06
LOC109035401	NW_017547443.1	1494243	1555645	1382	uncharacterized LOC109035401	1.68919	72.4636	22.4563	2.50301e-06
LOC109041596	NW_017559610.1	1036	3304	2269	uncharacterized LOC109041596	1.2509	151.205	63.6889	2.70002e-06
LOC109033274	NW_017547263.1	613331	929218	5224	carboxyl-terminal PDZ ligand of neuronal nitric oxide synthase protein%2C transcript variant X1	1.03109	781.394	382.271	3.07249e-06
LOC109037811	NW_017549264.1	16258	49600	1812	alpha-tocopherol transfer protein-like%2C transcript variant X5	1.00507	419.787	209.535	3.2556e-06
LOC109032871	NW_017547246.1	2157351	2168744	1241	glycine-rich cell wall structural protein-like	1.00151	1057.53	528.538	3.79064e-06
LOC109030777	NW_017547180.1	2612315	2619645	457	uncharacterized LOC109030777	1.1774	249.642	110.622	3.94964e-06
LOC109043525	NW_017566832.1	1463309	1478156	6712	uncharacterized LOC109043525	1.15336	344.683	154.992	3.94964e-06
-	NW_017548171.1	163592	168569	831	-	2.2724	48.2062	10.0469	4.95929e-06
LOC109035962	NW_017547747.1	922546	931553	807	uncharacterized LOC109035962%2C transcript variant X1	1.63127	99.4109	32.212	6.10949e-06
LOC109040936	NW_017556795.1	280047	401369	4412	hillarin	1.10948	171.746	79.9848	6.7743e-06
LOC109036150	NW_017547910.1	992207	1008684	2514	uncharacterized LOC109036150	1.41947	92.7003	34.5097	6.98072e-06
LOC109036683	NW_017548020.1	2719980	2945500	4123	neuronal PAS domain-containing protein 4%2C transcript variant X1	1.68873	84.2873	26.4212	1.00733e-05
LOC109039960	NW_017553713.1	340348	535513	2721	MAM and LDL-receptor class A domain-containing protein 1-like	1.43125	137.14	51.2005	1.0368e-05
LOC109042945	NW_017566662.1	59	1307	1249	uncharacterized LOC109042945	1.71235	67.9666	20.7127	1.07009e-05
LOC109033378	NW_017547102.1	3222258	3236610	1169	juvenile hormone acid O-methyltransferase-like	1.34168	173.955	68.7873	1.16199e-05
LOC109032433	NW_017547234.1	1043028	1046624	1770	uncharacterized LOC109032433	1.03558	238.869	116.687	1.19433e-05
LOC109031444	NW_017547192.1	2950195	2953331	946	uncharacterized LOC109031444	1.24727	214.12	90.0259	1.21794e-05
LOC109030676	NW_017547177.1	7100026	7138064	3353	uncharacterized LOC109030676	1.02734	631.882	310.369	1.80964e-05
LOC109039279	NW_017551901.1	35777	43284	2651	beta-1%2C4-galactosyltransferase 7-like	2.49269	55.657	9.97634	1.95328e-05
LOC109037332	NW_017547104.1	150372	239596	5865	adhesive plaque matrix protein-like	1.08959	159.652	75.1666	2.05876e-05
LOC109036492	NW_017548003.1	4884143	4916249	1978	arrestin domain-containing protein 4	1.09206	400.491	187.843	2.29362e-05
LOC109031869	NW_017547203.1	1424245	1428787	1532	uncharacterized LOC109031869	1.40564	85.8505	32.4354	2.49552e-05
LOC109035615	NW_017547507.1	2354898	2377654	1258	uncharacterized LOC109035615	1.10246	491.111	229.038	2.72757e-05
LOC109034438	NW_017547299.1	2310277	2453478	6578	mucin-5AC%2C transcript variant X1	1.58922	118.951	39.7011	2.95413e-05
-	NW_017548900.1	1117493	1281202	1415	-	1.13277	232.101	106.022	3.44321e-05
LOC109031553	NW_017547192.1	2995475	3032220	3142	nose resistant to fluoxetine protein 6-like	1.72242	72.0148	21.857	3.58916e-05
LOC109041318	NW_017557621.1	9295576	9452863	6990	laccase-2%2C transcript variant X1	1.06269	297.444	142.029	3.70133e-05
LOC109035237	NW_017547102.1	5387739	5472181	2344	glucose dehydrogenase [FAD%2C quinone]-like	1.075	170.131	81.0693	3.89397e-05
LOC109038568	NW_017550915.1	1201247	1214238	4365	maltase 2-like	1.48537	79.7708	28.4734	3.89397e-05
LOC109031167	NW_017547183.1	1023161	1050749	3229	uncharacterized LOC109031167%2C transcript variant X2	1.48431	76.8869	27.7269	4.08037e-05
LOC109036541	NW_017548003.1	933267	936991	576	protein lifeguard 1-like	2.3493	4672.44	916.979	4.4542e-05
LOC109038385	NW_017550603.1	336230	564990	1951	uncharacterized LOC109038385	1.02784	299.721	147.073	4.73824e-05
LOC109030511	NW_017547177.1	1666645	1707038	3198	E3 ubiquitin-protein ligase Arkadia-like	1.14142	114.422	52.1389	5.89478e-05
LOC109037182	NW_017548752.1	22241	23527	1287	uncharacterized LOC109037182	2.00373	43.9902	11.0416	5.94443e-05
LOC109042583	NW_017564655.1	1651246	1662918	2837	repetitive proline-rich cell wall protein 2-like	2.16734	966.51	215.185	6.28817e-05
LOC109036183	NW_017547915.1	1363817	1394686	4148	lipase 3-like	1.16896	127.127	56.2905	7.12817e-05
LOC109041028	NW_017557481.1	1008	5668	668	tensin-like	1.17834	110.814	49.2473	7.937e-05
LOC109033573	NW_017547281.1	528181	530117	1937	protein mab-21	1.37458	91.8332	35.5387	8.06308e-05
LOC109036903	NW_017548287.1	806692	819136	5226	muscle M-line assembly protein unc-89-like%2C transcript variant X1	1.07963	127.469	60.343	8.20559e-05
-	NW_017547950.1	13320	16802	3483	-	1.28727	92.2967	37.6355	8.61235e-05
LOC109044544	NW_017547116.1	6438100	6447117	853	flightin	1.52028	8722.38	3040.89	0.000103991
LOC109038707	NW_017550922.1	1753926	1768303	1346	clavesin-2-like	1.06824	216.717	103.089	0.000107828
LOC109043345	NW_017566800.1	1073366	1110801	2076	sensory neuron membrane protein 1-like	1.52149	57.5584	20.0204	0.000119341
LOC109043970	NW_017547093.1	203378	216450	1122	paramyosin%2C short form-like	1.50729	8513.54	2994.93	0.000125611
LOC109033123	NW_017547261.1	2006417	2009637	1134	uncharacterized LOC109033123	1.00991	162.022	80.8544	0.000127218
LOC109039863	NW_017553232.1	1884827	1947037	3863	cyclin-dependent kinase 5 activator 1	1.08973	120.196	56.5219	0.000130381
LOC109037532	NW_017549038.1	47476	75618	1724	acyl-CoA Delta(11) desaturase-like	1.34061	107.687	42.6766	0.000134003
LOC109044311	NW_017547115.1	122735	136750	1628	uncharacterized LOC109044311	1.38446	68.7333	26.441	0.00013487
LOC109041490	NW_017558480.1	3636	4000	365	uncharacterized LOC109041490	1.52596	905.277	314.469	0.000138646
LOC109042150	NW_017564110.1	907897	917932	1405	E3 ubiquitin-protein ligase Siah1-like	1.20713	82.7079	35.6884	0.000158478
LOC109040402	NW_017554966.1	257037	291863	923	pro-resilin-like	1.03557	155.082	75.7884	0.00016578
LOC109044179	NW_017547114.1	4794082	5065439	3928	uncharacterized LOC109044179	2.16679	34.8842	7.80289	0.000168124
-	NW_017547206.1	4938	15641	1324	-	1.12855	110.192	50.5815	0.000175094
-	NW_017563936.1	1200	4676	346	PF13656:RNA polymerase Rpb3/Rpb11 dimerisation domain	1.18595	107.49	47.7328	0.000186861
LOC109044063	NW_017547113.1	1034667	1082114	5990	uncharacterized LOC109044063%2C transcript variant X1	1.17213	104.564	46.3904	0.000192827
-	NW_017547095.1	16636	22971	978	-	1.25814	89.154	37.3693	0.000197381
LOC109034801	NW_017547330.1	1418592	1493786	1976	coiled-coil domain-containing protein 97	1.73511	701.294	210.781	0.000216468
LOC109039517	NW_017547107.1	563559	907830	3830	hemicentin-1%2C transcript variant X2	1.10364	126.803	58.8571	0.000216515
LOC109038688	NW_017550922.1	2319336	2352999	2882	uncharacterized LOC109038688%2C transcript variant X1	1.08994	101.36	47.5555	0.000232682
LOC109044372	NW_017547115.1	42741	55001	4113	beta-1%2C4-glucuronyltransferase 1-like	1.11376	98.3	45.272	0.000259934
LOC109037646	NW_017549178.1	5023581	5035543	1995	uncharacterized LOC109037646%2C transcript variant X1	1.49073	56.0182	19.9663	0.000283555
LOC109033769	NW_017547282.1	4899490	4971998	5202	mucin-5AC-like%2C transcript variant X2	1.97552	37.9857	9.72187	0.000319448
LOC109034504	NW_017547303.1	750751	756224	2360	glycine-rich cell wall structural protein 1.8-like	1.52294	52.1377	18.1691	0.000401811
LOC109041581	NW_017559348.1	191	536	346	uncharacterized LOC109041581	1.5703	5419.84	1825.01	0.000442162
LOC109035038	NW_017547337.1	1799289	1803197	912	cuticle protein 16.5-like	2.81821	638.846	90.6178	0.000471544
LOC109029977	NW_017547145.1	2084300	2101825	1397	uncharacterized LOC109029977	1.02109	156.887	77.1148	0.000497136
LOC109040927	NW_017556795.1	1282628	1286063	1185	RNA polymerase II degradation factor 1-like	1.53483	36078.2	12451.4	0.000544572
LOC109040652	NW_017556462.1	1061119	1418117	4237	uncharacterized LOC109040652%2C transcript variant X1	1.0464	108.65	52.5095	0.000590276
LOC109038019	NW_017549738.1	378	1711	1334	uncharacterized LOC109038019	4.11009	16.8946	0.966541	0.000637994
LOC109033344	NW_017547102.1	266800	267213	414	antimicrobial peptide Alo-3-like	2.62295	192.201	31.2709	0.000637994
LOC109032764	NW_017547244.1	246411	277197	1400	uncharacterized LOC109032764%2C transcript variant X1	1.22977	138.442	59.192	0.000650621
-	NW_017549581.1	183267	183835	569	-	1.50155	54.3729	19.187	0.000668517
LOC109035360	NW_017547427.1	3082199	3086137	1038	DNA-directed RNA polymerase II subunit RPB1-like	1.01035	148.699	73.7104	0.000691863
LOC109030885	NW_017547181.1	249665	253333	1973	uncharacterized LOC109030885	2.0269	219.983	54.1194	0.000741259
-	NW_017547278.1	948718	951126	2409	-	1.64013	42.9791	13.8533	0.000771994
-	NW_017551483.1	2652100	2657815	4095	-	1.43394	68.0021	25.3899	0.000805033
LOC109040789	NW_017556656.1	2440492	2445394	3697	uncharacterized LOC109040789	1.01549	103.19	51.2372	0.000863462
LOC109030302	NW_017547167.1	2432095	2435449	908	cuticle protein 16.5-like	2.46709	4142.7	749.271	0.000938493
LOC109034184	NW_017547297.1	1609117	1614049	1347	uncharacterized LOC109034184%2C transcript variant X2	1.89649	31.2145	8.45857	0.0010121
LOC109040554	NW_017547112.1	5363139	5378657	2163	uncharacterized LOC109040554	1.67141	37.3768	11.7989	0.00101262
LOC109041616	NW_017559788.1	289032	290051	417	zinc transporter ZIP6-like	1.27461	81.8474	34.0774	0.00109341
LOC109035255	NW_017547427.1	2842458	2850406	2589	uncharacterized LOC109035255%2C transcript variant X1	1.30146	62.6708	25.3728	0.00109341
LOC109042644	NW_017564655.1	934000	964959	2378	protein SSUH2 homolog%2C transcript variant X1	1.15526	83.6917	37.7709	0.00111881
LOC109039214	NW_017551820.1	1315266	1330596	904	uncharacterized LOC109039214%2C transcript variant X2	1.00685	108.968	54.3297	0.00113919
LOC109038571	NW_017550915.1	1139129	1154225	2416	protein takeout-like	1.12021	96.0728	44.2654	0.0012065
LOC109030492	NW_017547175.1	774860	778661	1488	calphotin-like	2.50487	849.491	149.705	0.00127503
LOC109031983	NW_017547207.1	1031166	1084218	6742	zinc finger protein 628-like	1.05352	91.4672	44.1018	0.00139847
LOC109040200	NW_017554432.1	194	3365	761	cathepsin B-like	1.48345	57.9685	20.5293	0.00145365
LOC109040599	NW_017556278.1	504804	529415	423	H/ACA ribonucleoprotein complex non-core subunit NAF1-like	1.42687	63.6466	23.9341	0.00156336
LOC109043936	NW_017566837.1	948846	961281	1805	protein D1-like%2C transcript variant X5	1.50404	39.8401	14.057	0.00156664
LOC109038636	NW_017550922.1	2462077	2462825	749	uncharacterized LOC109038636	1.27257	63.0342	26.1729	0.00176053
LOC109036345	NW_017547970.1	322428	326253	1695	uncharacterized LOC109036345	1.13402	74.8158	34.1508	0.00181021
LOC109044152	NW_017547114.1	860669	867201	620	uncharacterized LOC109044152	1.18712	68.6966	30.4375	0.00215103
LOC109031799	NW_017547203.1	1223603	1230094	1100	uncharacterized LOC109031799	1.34339	45.9694	18.0648	0.0021964
LOC109032208	NW_017547098.1	1367344	1474319	3585	flocculation protein FLO11-like	2.1983	257.371	56.1257	0.00232653
LOC109030825	NW_017547180.1	2520594	2563492	3042	uncharacterized LOC109030825%2C transcript variant X2	1.28509	1006.62	413.127	0.00248299
LOC109031525	NW_017547192.1	2530004	2545267	1759	uncharacterized LOC109031525	1.19138	65.3457	28.6398	0.00273651
LOC109043940	NW_017566837.1	2822360	2838953	2399	lipase 1-like%2C transcript variant X2	1.11273	74.0841	34.5886	0.00290346
LOC109030496	NW_017547175.1	825827	835159	761	cuticle protein 12.5-like	2.39658	1083.82	205.851	0.0030485
LOC109039772	NW_017552984.1	1272	5219	927	uncharacterized LOC109039772	1.72835	27.9915	8.44447	0.00312543
LOC109043806	NW_017566834.1	206008	255467	3192	proline-rich extensin-like protein EPR1%2C transcript variant X1	1.01935	94.8341	46.6881	0.00314659
LOC109041543	NW_017558983.1	245875	272835	882	uncharacterized LOC109041543	2.33415	19.5454	3.82667	0.00315341
LOC109044190	NW_017547114.1	1378737	1427821	2952	43 kDa receptor-associated protein of the synapse homolog	1.0208	68.4564	33.8569	0.00316224
-	NW_017547247.1	923345	927560	1474	-	1.63381	755.931	243.662	0.00317825
LOC109039529	NW_017552543.1	3171271	3176691	1613	uncharacterized LOC109039529	1.26888	61.3183	25.4147	0.00335695
LOC109038570	NW_017550915.1	1218100	1244579	1082	uncharacterized LOC109038570	1.04439	9950.37	4824.71	0.00338429
-	NW_017547303.1	1749283	1846393	1121	-	1.4374	39.4246	14.5744	0.00364344
LOC109044450	NW_017547116.1	87938	94683	3829	uncharacterized LOC109044450%2C transcript variant X2	1.09879	59.6996	27.8572	0.00370358
LOC109041713	NW_017560966.1	729	1792	290	RNA-binding protein 39-like	1.46877	36.5217	13.2969	0.00398993
LOC109038603	NW_017550922.1	2466003	2467046	1044	uncharacterized LOC109038603	1.20237	49.971	21.8825	0.00410573
LOC109034469	NW_017547299.1	279748	290918	3852	uncharacterized LOC109034469%2C transcript variant X1	1.05396	80.2758	38.9463	0.00427774
LOC109030311	NW_017547090.1	3335301	3362501	2733	uncharacterized LOC109030311	1.28505	55.0917	22.6176	0.00441635
LOC109029914	NW_017547145.1	1626581	1659107	1481	uncharacterized LOC109029914	1.05739	16868.5	8105.41	0.0045289
-	NW_017566834.1	45009	168557	1666	-	1.38126	41.7163	15.9083	0.00467317
LOC109031439	NW_017547189.1	2245988	2255502	1999	uncharacterized LOC109031439	1.25868	46.8126	19.5397	0.00503843
LOC109040509	NW_017555337.1	69687	81012	743	uncharacterized LOC109040509	1.11263	56.5668	26.2938	0.00507934
LOC109043967	NW_017547113.1	142383	153589	2194	uncharacterized LOC109043967	1.21374	61.952	26.5341	0.00507934
LOC109035610	NW_017547507.1	2835552	2883809	3844	uncharacterized LOC109035610	1.49102	36.9845	13.1925	0.00514245
LOC109037009	NW_017548382.1	613690	619368	2678	ankyrin repeat domain-containing protein 50-like	1.31448	42.7409	17.3381	0.00517369
LOC109043046	NW_017566728.1	3345285	3372827	1167	uncharacterized LOC109043046	1.91003	25.9789	6.92383	0.0051954
LOC109040531	NW_017555577.1	4620	5543	924	uncharacterized LOC109040531	1.55784	33.4302	11.4259	0.00528769
LOC109030871	NW_017547181.1	1562145	1565896	651	glutaconyl-CoA decarboxylase subunit gamma-like	2.04778	20.0646	4.87507	0.00536503
LOC109037734	NW_017549178.1	3876792	4303761	1106	Kv channel-interacting protein 1-like	1.00812	69.3579	34.5125	0.00544434
LOC109040134	NW_017553907.1	3465381	3493439	4124	inversin	1.33422	62.432	24.6946	0.00547173
-	NW_017557832.1	1	1648	848	-	1.68866	34.939	10.7256	0.00565319
LOC109030249	NW_017547167.1	3978296	3980282	1456	putative nuclease HARBI1	1.65678	30.2578	9.58034	0.00577492
LOC109043194	NW_017566728.1	209660	215796	807	uncharacterized LOC109043194	1.93998	502.575	131.051	0.00622266
-	NW_017548183.1	304575	309816	1500	-	1.57788	30.9857	10.4904	0.00622618
LOC109044321	NW_017547115.1	2071665	2095775	2821	tyrosine 3-monooxygenase	1.51769	1410.02	492.489	0.00625304
LOC109037305	NW_017549038.1	2614540	2682398	1706	uncharacterized LOC109037305	1.10442	52.3038	24.3781	0.00684613
LOC109036689	NW_017548020.1	216095	253734	2304	uncharacterized LOC109036689%2C transcript variant X2	1.20606	50.5703	22.1793	0.0071565
LOC109042071	NW_017563570.1	10	1254	1245	endochitinase A1-like	1.38949	36.2679	13.9921	0.0073974
LOC109044659	NW_017547118.1	3776026	3848340	7729	collagen alpha-2(IV) chain-like	2.07664	21.9811	5.09846	0.00795176
LOC109029941	NW_017547145.1	92366	171019	2801	splicing factor%2C arginine/serine-rich 15-like	2.03222	18.7469	4.6319	0.00798514
LOC109042531	NW_017564582.1	1358791	1443326	3296	extracellular serine/threonine protein kinase four-jointed	1.38568	32.3076	12.3812	0.00817769
-	NW_017551561.1	9703	12578	2250	-	1.06684	64.6302	31.0108	0.00836434
LOC109042002	NW_017563186.1	2048273	2055304	952	uncharacterized LOC109042002	2.89013	14.0505	1.83151	0.00851771
-	NW_017556656.1	2972927	2983346	4168	-	1.30623	35.5048	14.3594	0.00865584
LOC109043785	NW_017566834.1	388267	407321	1210	keratin%2C type I cytoskeletal 10-like	2.01511	19.4125	4.75371	0.00872943
-	NW_017547175.1	756357	759607	711	-	2.04605	1652.7	400.239	0.00908731
LOC109044759	NW_017547120.1	602356	680094	4882	uncharacterized LOC109044759	1.44306	37.3277	13.7969	0.00934789
LOC109032389	NW_017547231.1	355016	395828	5219	uncharacterized LOC109032389	1.36251	35.6455	13.7635	0.00947595
LOC109030397	NW_017547174.1	363650	617922	2376	alkaline phosphatase-like	1.03102	66.4947	32.4665	0.00981426
LOC109044100	NW_017547114.1	2150175	2161921	972	activating signal cointegrator 1 complex subunit 2 homolog	1.29793	4784.03	1945.84	0.00993562
LOC109041082	NW_017557621.1	3718996	3749107	5927	uncharacterized LOC109041082%2C transcript variant X2	1.54009	26.2329	9.08036	0.0101422
LOC109044629	NW_017547116.1	8038745	8047830	872	putative defense protein 3	1.45409	1195.74	436.5	0.0102229
LOC109039201	NW_017551736.1	5603	6728	1126	calcium-binding protein P-like	1.26077	345.735	144.315	0.0110124
LOC109033915	NW_017547290.1	3455714	3486802	1940	uncharacterized LOC109033915%2C transcript variant X2	1.86602	21.5246	5.77953	0.0111382
LOC109035464	NW_017547103.1	2147650	2182905	1735	uncharacterized LOC109035464%2C transcript variant X1	2.35523	15.0887	2.9476	0.0114302
LOC109043755	NW_017547113.1	3596198	3601250	1912	uncharacterized LOC109043755	1.065	47.3632	22.7954	0.0116116
LOC109041550	NW_017558983.1	116767	128905	2010	uncharacterized LOC109041550	1.52023	26.1081	9.15654	0.0116285
LOC109030466	NW_017547175.1	1037053	1068115	3370	leucine-rich repeat protein soc-2%2C transcript variant X1	1.04678	1441.97	697.987	0.0116361
LOC109033370	NW_017547276.1	358672	387115	4054	uncharacterized LOC109033370	1.22977	43.8649	18.7317	0.0117895
LOC109030455	NW_017547175.1	788696	795307	1455	lysosomal thioesterase PPT2 homolog	2.19528	16.5374	3.69075	0.0119795
LOC109036875	NW_017548183.1	970862	984163	2626	uncharacterized LOC109036875	1.81642	26.8439	7.71776	0.0119893
LOC109037184	NW_017548752.1	1717818	1749093	3547	uncharacterized LOC109037184	1.03121	51.439	25.3785	0.0129072
LOC109039672	NW_017552577.1	255	2339	510	deoxyribodipyrimidine photo-lyase-like	1.14401	41.1968	18.7284	0.0136157
LOC109039803	NW_017553026.1	1160042	1184227	1520	neurogenic locus notch homolog protein 1%2C transcript variant X1	1.3393	4035.28	1594.9	0.013677
LOC109036501	NW_017548003.1	1272827	1345449	2355	uncharacterized LOC109036501	1.90998	18.1263	4.90046	0.0138553
LOC109033628	NW_017547282.1	5131046	5143209	1859	vicilin-like seed storage protein At2g18540%2C transcript variant X5	1.05588	50.3852	24.3527	0.0141325
LOC109041724	NW_017561037.1	4026	5609	1584	uncharacterized LOC109041724	1.35361	29.9299	11.5986	0.0143532
LOC109039823	NW_017553166.1	31801	56709	2068	uncharacterized LOC109039823	1.71485	21.3937	6.5311	0.0148436
LOC109035278	NW_017547427.1	3549635	3552979	3345	uncharacterized LOC109035278	2.16292	16.0297	3.48192	0.0150036
LOC109043868	NW_017566837.1	2069892	2232109	656	uncharacterized LOC109043868%2C transcript variant X1	1.16767	38.642	17.2478	0.015422
LOC109030540	NW_017547177.1	1350270	1381347	3413	sarcalumenin	1.03183	8751.5	4280.26	0.0155971
LOC109038113	NW_017549967.1	491742	523679	545	uncharacterized LOC109038113	1.37778	32.8226	12.8388	0.0162005
LOC109030000	NW_017547161.1	3633051	3647998	1814	uncharacterized LOC109030000%2C transcript variant X2	1.06326	48.6162	23.1914	0.0163891
-	NW_017554189.1	1	646	412	-	1.03047	54.3921	26.6846	0.0164156
LOC109040532	NW_017555577.1	6239	7489	1251	uncharacterized LOC109040532	1.38378	32.3192	12.5477	0.0167235
LOC109033418	NW_017547278.1	2469495	2483526	1803	beta-1%2C4-glucuronyltransferase 1	1.0508	51.8975	24.8809	0.0167265
LOC109037171	NW_017548752.1	1410206	1473256	2743	uncharacterized LOC109037171%2C transcript variant X2	1.00385	48.8234	24.5418	0.0169032
LOC109040141	NW_017553938.1	1161	1697	537	uncharacterized LOC109040141	2.46095	12.3756	2.28631	0.0169211
LOC109039659	NW_017552543.1	1821987	1864155	1011	uncharacterized LOC109039659	1.3449	29.8225	11.6775	0.0175703
LOC109030829	NW_017547180.1	2593298	2609749	2377	protein takeout-like	1.03724	803.654	391.585	0.0177589
LOC109042693	NW_017565171.1	75568	139140	1384	uncharacterized LOC109042693	1.1084	49.6484	23.1797	0.018196
LOC109043057	NW_017566728.1	3326753	3327610	858	drebrin-like protein	1.89222	18.0834	4.95406	0.0189535
LOC109036740	NW_017548050.1	542274	594269	535	uncharacterized LOC109036740	1.68063	19.7092	6.17506	0.0195737
LOC109043730	NW_017566833.1	873897	875387	607	uncharacterized LOC109043730	1.58598	21.5791	7.18958	0.0196849
LOC109037819	NW_017549332.1	7767	12997	2078	uncharacterized LOC109037819	1.04261	45.0502	22.0721	0.0199964
LOC109034922	NW_017547331.1	1863701	1884988	1331	parkin coregulated gene protein homolog	1.00184	51.4565	25.5031	0.0200321
LOC109038404	NW_017550621.1	951269	954002	2734	flocculation protein FLO11-like	1.26302	430.322	179.358	0.0206544
-	NW_017566800.1	4053518	4058570	5053	PF14223:gag-polypeptide of LTR copia-type	1.07998	41.4331	19.4889	0.0212031
LOC109039534	NW_017552543.1	2384072	2389160	857	uncharacterized LOC109039534	1.30341	29.4613	11.8304	0.0223047
-	NW_017547139.1	29229	34768	813	-	1.42943	22.604	8.42188	0.0249407
LOC109035912	NW_017547747.1	224499	233987	2237	uncharacterized LOC109035912	1.09298	5415.4	2538.74	0.0250785
LOC109043058	NW_017566728.1	3790228	3794510	1572	uncharacterized LOC109043058	1.29961	31.0247	12.6808	0.0251772
LOC109029978	NW_017547145.1	2496351	2498648	1730	uncharacterized LOC109029978%2C transcript variant X2	1.10459	44.9291	20.9272	0.0253163
LOC109030132	NW_017547096.1	30973	102648	2614	uncharacterized LOC109030132	1.43166	23.6505	8.84	0.0253501
LOC109041740	NW_017561367.1	64	1549	497	signal-induced proliferation-associated 1-like protein 1	1.05895	37.0547	17.8329	0.0256232
LOC109030658	NW_017547098.1	71191	82714	1734	uncharacterized LOC109030658%2C transcript variant X1	1.61106	23.045	7.51174	0.0265886
LOC109032787	NW_017547098.1	2236609	2240185	586	shematrin-like protein 1	1.82075	903.091	255.672	0.026956
LOC109044435	NW_017547116.1	802711	818142	2233	probable DNA double-strand break repair Rad50 ATPase%2C transcript variant X3	1.22626	28.9538	12.4687	0.0275097
-	NW_017547271.1	3728	4135	408	-	1.07342	41.4386	19.6587	0.0279658
LOC109042366	NW_017564288.1	1515	1876	362	aminopeptidase Q-like	2.44758	10.7477	2.01775	0.0284324
LOC109042052	NW_017563194.1	101	717	617	uncharacterized LOC109042052	1.26133	27.2032	11.3667	0.0288132
LOC109043712	NW_017566832.1	713695	717863	618	uncharacterized LOC109043712	1.16652	33.873	15.3288	0.0290448
LOC109037383	NW_017549038.1	3115688	3123849	1591	uncharacterized LOC109037383	1.47797	26.3224	9.45612	0.029759
LOC109043588	NW_017566832.1	3992975	4066922	2723	mucin-5AC-like%2C transcript variant X1	2.07463	12.3542	2.92221	0.0306845
LOC109038441	NW_017550804.1	66195	66572	378	uncharacterized LOC109038441	2.5655	9.71315	1.61373	0.0309375
LOC109044200	NW_017547115.1	516709	542584	2450	uncharacterized LOC109044200%2C transcript variant X1	1.38862	24.8372	9.62264	0.0310398
LOC109031180	NW_017547184.1	3761080	3825045	1361	ESX-1 secretion-associated protein EspI-like	1.43917	22.2076	8.15332	0.0320749
LOC109041977	NW_017563021.1	1410	3468	644	exocyst complex component 5-like	1.53144	18.7412	6.53959	0.032106
LOC109037102	NW_017548708.1	1025966	1029750	1458	translation initiation factor IF-2-like%2C transcript variant X2	1.58608	120.43	40.2176	0.0322776
LOC109030521	NW_017547177.1	1078571	1081465	676	uncharacterized LOC109030521	1.0734	50.3907	24.1687	0.0324441
LOC109044383	NW_017547116.1	823270	864096	2148	uncharacterized LOC109044383	1.02679	37.0253	18.2708	0.0324571
LOC109031175	NW_017547183.1	1104811	1109556	1151	uncharacterized LOC109031175	1.68346	19.5004	6.20046	0.0326137
LOC109034166	NW_017547295.1	1445129	1459308	1674	protein yellow	1.12654	1667.79	764.027	0.032847
LOC109036588	NW_017547103.1	5776679	5793297	1473	protein yellow-like	1.09296	33.6466	15.9365	0.0331187
LOC109031957	NW_017547204.1	3263407	3341430	1437	uncharacterized LOC109031957	1.66274	16.3616	5.20852	0.0333742
LOC109030516	NW_017547177.1	5778421	5801745	2070	uncharacterized LOC109030516	1.07828	33.7108	15.8151	0.0343899
LOC109041910	NW_017562569.1	79	1468	369	cuticle protein 12.5-like	2.85588	45.3102	6.27945	0.0351692
LOC109035313	NW_017547427.1	3515207	3518057	2513	uncharacterized LOC109035313	1.86081	15.4267	4.15731	0.0359236
LOC109034652	NW_017547320.1	330209	576112	2434	uncharacterized LOC109034652	1.0232	40.1781	19.5543	0.0363886
-	NW_017564715.1	685	2222	285	-	1.5864	18.8249	6.3444	0.0369939
LOC109031590	NW_017547192.1	3675307	3680487	5181	uncharacterized LOC109031590	1.29174	24.5988	10.0949	0.0377458
-	NW_017562455.1	3569775	3571220	1446	-	1.01222	45.661	22.6143	0.0382605
LOC109034814	NW_017547330.1	1824161	1911000	2150	uncharacterized LOC109034814%2C transcript variant X1	1.1223	28.9013	13.2603	0.0385433
LOC109036062	NW_017547862.1	1378	1757	380	uncharacterized LOC109036062	1.46416	19.7794	7.11621	0.0389456
LOC109033707	NW_017547282.1	4798459	4823751	2176	uncharacterized LOC109033707	1.10308	35.7039	16.6998	0.0395786
-	NW_017552778.1	5467	6782	1316	-	1.29863	23.3128	9.41381	0.0402209
LOC109036731	NW_017547103.1	1682077	1693567	1623	pickpocket protein 19-like	2.08998	11.1517	2.65364	0.0403311
LOC109043047	NW_017566728.1	2726695	2743583	3132	protein stum	1.94578	12.4713	3.17667	0.0404878
LOC109037029	NW_017548407.1	26	1181	1156	uncharacterized LOC109037029	1.22062	31.1679	13.2518	0.0410922
LOC109038278	NW_017550473.1	1742	2010	269	uncharacterized LOC109038278	1.54263	17.7477	6.13557	0.0420929
LOC109033975	NW_017547290.1	4833	58042	1833	uncharacterized LOC109033975%2C transcript variant X2	1.3609	25.4562	10.061	0.0421667
LOC109037995	NW_017549609.1	716494	719915	963	serine/arginine-rich splicing factor SC35-like	1.49017	17.2771	6.16096	0.0427351
LOC109029714	NW_017547132.1	6137619	6145046	3217	protein snail homolog Sna-like	1.05277	32.4168	15.4704	0.0442169
LOC109035522	NW_017547103.1	2425665	2436914	2727	uncharacterized LOC109035522	1.26334	28.952	12.2198	0.0451844
LOC109029832	NW_017547142.1	1400775	1404713	841	uncharacterized LOC109029832	1.26356	21.8955	9.10576	0.0456347
-	NW_017560199.1	1	649	649	-	1.05221	33.4084	16.1509	0.0456664
-	NW_017547094.1	34012	35033	1022	-	1.44672	18.8855	6.88433	0.0461005
LOC109037498	NW_017549038.1	2476128	2504222	2530	glycine-rich cell wall structural protein 1.8-like%2C transcript variant X2	1.0485	44.9431	21.5951	0.0462776
LOC109034312	NW_017547298.1	3865409	3867532	629	ejaculatory bulb-specific protein 3-like	1.26651	9732.38	4045.45	0.0483489
LOC109036869	NW_017548183.1	818468	940022	3389	uncharacterized LOC109036869%2C transcript variant X2	1.16668	27.7435	12.3388	0.0489474
-	NW_017560237.1	1	859	397	-	1.43387	17.4664	6.49161	0.0499566
