# Supplementary material for: Transcriptional analysis of Bemisia tabaci MEAM1 cryptic species under the selection pressure of neonicotinoids imidacloprid, acetamiprid and thiamethoxam
Source: BMC Genomics. 2022 Jan 5;23:15. doi: 10.1186/s12864-021-08241-6 (PMC8728913; doi:10.1186/s12864-021-08241-6)
Supplement: Supplementary file 8 — Additional file 8. [file 12864_2021_8241_MOESM8_ESM.xlsx]

## Sheet: THIvsSUS_deg_up
Gene name	Gene chromosome	Gene start	Gene end	Gene length	Gene description	log2FoldChange	THI	SUS	padj
LOC109041300	NW_017557621.1	5395625	5524904	5899	transcription factor hamlet-like	1.30102	218.496	88.6498	1.70852e-07
LOC109032406	NW_017547232.1	1111205	1118818	1564	transcriptional repressor scratch 2-like	1.25337	82.7734	34.5986	0.00254012
LOC109040225	NW_017554520.1	10050	18021	1635	uncharacterized LOC109040225	1.14363	1623.39	734.665	4.31481e-17
LOC109041562	NW_017559125.1	504	3519	666	4-hydroxybenzoate polyprenyltransferase%2C mitochondrial-like	1.44891	52.6993	19.3171	0.00720138
LOC109037277	NW_017548920.1	781913	782955	1043	tubulin alpha chain-like	1.48844	3352.82	1194.61	3.75375e-08
LOC109034364	NW_017547298.1	3427988	3708260	5101	transmembrane and TPR repeat-containing protein 2-like%2C transcript variant X1	1.1347	94.855	43.108	0.00684567
LOC109034698	NW_017547320.1	368668	372563	2338	uncharacterized LOC109034698	2.66483	28.949	4.58429	0.000286891
LOC109039600	NW_017552543.1	3460821	3468535	2374	uncharacterized LOC109039600	1.73765	34.6933	10.3972	0.00664
LOC109029694	NW_017547132.1	5980230	5990393	4986	transposable element P transposase	3.12623	11.4977	1.343	0.0457225
-	NW_017566817.1	3580438	3586943	6506	PF00078:Reverse transcriptase (RNA-dependent DNA polymerase)|PF00665:Integrase core domain|PF07727:Reverse transcriptase (RNA-dependent DNA polymerase)	1.40863	123.578	46.5253	3.96599e-06
-	NW_017556897.1	10150	17462	6507	PF00078:Reverse transcriptase (RNA-dependent DNA polymerase)|PF00665:Integrase core domain	1.87468	123.033	33.5689	3.25687e-09
-	NW_017566371.1	1	2095	2095	PF00078:Reverse transcriptase (RNA-dependent DNA polymerase)|PF13975:gag-polyprotein putative aspartyl protease	1.7061	162.156	49.5923	6.11967e-09
LOC109039515	NW_017552365.1	8	1124	1117	uncharacterized LOC109039515	2.20576	87.9754	19.009	2.85751e-07
LOC109036698	NW_017548025.1	101127	105422	4296	uncharacterized protein K02A2.6-like	6.16509	46.6781	0.638046	2.35886e-06
-	NW_017566786.1	1	6004	6004	PF00665:Integrase core domain|PF05380:Pao retrotransposon peptidase|PF03564:Protein of unknown function (DUF1759)|PF05585:Putative peptidase (DUF1758)	1.21444	175.997	75.6692	1.57078e-05
LOC109042251	NW_017564110.1	2792966	2794763	1798	uncharacterized protein K02A2.6-like	1.01585	167.817	83.0994	0.000146212
LOC109041970	NW_017562929.1	1552	6720	5169	uncharacterized LOC109041970	3.75688	17.8088	1.343	0.00542141
-	NW_017560585.1	3328	7517	4190	PF03732:Retrotransposon gag protein	1.38354	122.278	46.9306	9.25475e-05
LOC109037205	NW_017547103.1	3422518	3430110	1319	cathepsin B-like cysteine proteinase 4%2C transcript variant X1	1.13646	227.566	103.544	4.83828e-06
LOC109029804	NW_017547142.1	1896351	1905579	1929	zingipain-2-like%2C transcript variant X2	1.40986	56.3454	21.2365	0.0023453
LOC109035355	NW_017547102.1	4142215	4155173	2370	cathepsin L1-like%2C transcript variant X1	1.05054	81.4178	39.2132	0.040543
LOC109043950	NW_017566837.1	3466761	3488022	2310	cytochrome P450 4c3-like%2C transcript variant X1	1.01487	97.284	48.1522	0.00297117
LOC109034283	NW_017547297.1	1575385	1578179	2795	leucine-rich repeat-containing protein 4-like	1.06919	74.871	35.7088	0.024189
LOC109035112	NW_017547352.1	150250	153192	2943	heat shock protein 68-like	1.1034	202.654	94.2458	0.00796253
LOC109036228	NW_017547915.1	234828	235526	699	histone H2A.V-like	1.04325	263.043	127.44	1.78051e-06
LOC109041443	NW_017558047.1	599	2398	1800	zinc finger MYM-type protein 1-like	3.65493	12.0918	0.920101	0.0258108
LOC109036410	NW_017548003.1	34063	35666	948	translation elongation factor 2-like	1.20332	204.789	88.7629	9.87023e-05
LOC109032778	NW_017547244.1	781251	792107	1451	ketosamine-3-kinase-like%2C transcript variant X1	1.00454	392.818	195.776	1.42631e-07
LOC109035787	NW_017547654.1	241501	242800	1300	uncharacterized LOC109035787	3.11961	36.7295	4.23711	2.16199e-05
LOC109036535	NW_017548003.1	32695	34411	1137	charged multivesicular body protein 2a-like	1.69024	53.7882	16.6927	0.00334661
LOC109029930	NW_017547145.1	2169023	2195315	2965	elongation of very long chain fatty acids protein 4-like%2C transcript variant X3	1.20147	731.397	317.927	2.34277e-18
LOC109034106	NW_017547295.1	2009860	2045841	6542	protein eyes shut	1.43853	62.6677	23.0856	0.00117847
LOC109035544	NW_017547103.1	5811056	5829476	1031	uncharacterized LOC109035544	1.23175	57.1925	24.3317	0.00695472
LOC109031096	NW_017547183.1	374671	389501	1350	catalase-like	3.11669	16.9726	1.9564	0.00552552
LOC109034412	NW_017547298.1	2936094	2949315	3145	uncharacterized LOC109034412	1.03947	80.1258	38.9537	0.00594305
LOC109032861	NW_017547100.1	1903799	1915432	1467	peroxidase-like	1.04234	628.839	305.19	7.92528e-05
LOC109043150	NW_017566728.1	2900238	2909165	1151	testicular acid phosphatase homolog	4.1117	50.4777	2.88353	2.18883e-08
LOC109036216	NW_017547915.1	664987	671159	1569	prostatic acid phosphatase-like	4.90437	48.2705	1.5335	5.37327e-08
LOC109041805	NW_017562253.1	193883	207317	4036	opsin-2	1.39773	923.809	350.393	8.53321e-06
LOC109042619	NW_017564655.1	1160257	1340891	4935	probable muscarinic acetylcholine receptor gar-2%2C transcript variant X1	1.06207	73.7486	35.2525	0.0195726
LOC109035375	NW_017547427.1	2532848	2538251	1049	uncharacterized LOC109035375	2.56651	1271.05	214.644	9.68233e-69
LOC109037197	NW_017548795.1	46682	53067	6386	uncharacterized LOC109037197	2.2473	955.586	201.138	2.95408e-55
LOC109033265	NW_017547263.1	130364	132718	1420	-	2.81834	760.278	107.768	6.62551e-55
LOC109039285	NW_017551919.1	329447	338924	3677	E3 ubiquitin-protein ligase BRE1-like%2C transcript variant X1	1.64427	2679.63	857.217	3.85789e-45
LOC109040404	NW_017554966.1	45137	63054	1024	uncharacterized LOC109040404	1.82091	525.547	148.919	5.50885e-28
LOC109042235	NW_017564110.1	5542909	5550875	1700	regucalcin-like	2.37789	684.913	132.022	1.09965e-27
LOC109042649	NW_017564745.1	624	3107	2484	uncharacterized LOC109042649	2.84872	190.001	26.3673	4.80915e-23
-	NW_017550575.1	714335	744287	964	-	5.44363	227.436	5.24699	9.9522e-21
LOC109034498	NW_017547303.1	1114225	1116532	626	uncharacterized LOC109034498	2.08536	453.482	106.951	1.45649e-20
LOC109030468	NW_017547175.1	1117247	1123939	500	uncharacterized LOC109030468	3.30182	143.533	14.4159	1.8925e-19
LOC109044769	NW_017547120.1	900370	906198	1509	uncharacterized protein ZK1307.1-like%2C transcript variant X1	1.19999	1122.07	488.59	8.10719e-19
LOC109044464	NW_017547116.1	889407	916412	7638	filaggrin-2-like	1.23151	1402.44	597.062	4.31481e-17
LOC109040343	NW_017554870.1	801469	805072	460	60S ribosomal protein L39	1.14289	1163.01	526.709	3.21304e-16
LOC109038271	NW_017550364.1	1598	3081	589	cytochrome c oxidase subunit 1-like	8.92371	5229.36	10.7707	7.02872e-16
LOC109042795	NW_017565990.1	5496	18748	1183	uncharacterized LOC109042795%2C transcript variant X2	3.58741	94.3832	7.92417	5.60737e-15
LOC109040686	NW_017556656.1	1460843	1464384	1243	cilia- and flagella-associated protein 57-like	1.87815	186.946	50.8769	4.53593e-14
LOC109039338	NW_017552014.1	333172	343113	997	maltase A3-like	2.37965	106.254	20.3679	3.4782e-11
-	NW_017553907.1	3623911	3624871	961	-	3.95367	100.484	6.46675	3.55525e-10
LOC109043552	NW_017547112.1	3094669	3105179	1541	uncharacterized LOC109043552%2C transcript variant X2	5.30597	64.3974	1.61625	7.85612e-10
LOC109031927	NW_017547204.1	3614734	3625088	2192	-	1.45207	168.505	61.6512	1.55605e-09
LOC109034791	NW_017547330.1	1571545	1573687	2143	uncharacterized LOC109034791	1.5222	194.879	67.8922	2.18944e-08
LOC109033993	NW_017547291.1	160170	175659	2816	probable maltase%2C transcript variant X2	2.5277	69.0857	11.8866	5.81716e-08
LOC109030758	NW_017547179.1	39118	41030	994	subtilisin-like protease SBT3.9	1.15046	284.137	128.133	9.18936e-08
LOC109030804	NW_017547180.1	327600	329562	608	sulfated surface glycoprotein 185-like	1.16661	775.19	345.125	1.16587e-07
LOC109036044	NW_017547815.1	39861	47571	4746	uncharacterized LOC109036044%2C transcript variant X2	1.27737	222.606	91.8313	1.6315e-07
LOC109041581	NW_017559348.1	191	536	346	uncharacterized LOC109041581	1.43492	4944.29	1828.43	4.81797e-07
LOC109041543	NW_017558983.1	245875	272835	882	uncharacterized LOC109041543	3.47345	43.1468	3.83709	4.96842e-07
LOC109030448	NW_017547096.1	705615	733455	1505	uncharacterized LOC109030448%2C transcript variant X3	1.49074	116.002	41.2766	6.4813e-07
-	NW_017548243.1	341	3087	2747	-	1.46599	125.881	45.637	7.74001e-07
LOC109034720	NW_017547320.1	747502	755996	2965	uncharacterized LOC109034720	1.06959	304.48	145.11	1.1012e-06
LOC109029602	NW_017547132.1	4551265	4555038	3774	uncharacterized LOC109029602	7.32789	28.8611	0	2.06462e-06
LOC109030594	NW_017547177.1	1116045	1130444	4432	protein hunchback-like	1.00572	1643.12	818.288	1.0187e-05
LOC109039106	NW_017547107.1	86719	132011	1688	uncharacterized LOC109039106	1.03028	213.322	104.488	1.35543e-05
LOC109040126	NW_017553907.1	83	9471	5353	uncharacterized LOC109040126%2C transcript variant X2	2.12284	80.0841	18.2777	1.6213e-05
LOC109041567	NW_017559175.1	20238	35358	1437	uncharacterized LOC109041567	1.25223	113.816	47.6994	2.6975e-05
LOC109042660	NW_017564856.1	554654	558121	694	uncharacterized LOC109042660	2.06178	57.0722	13.6631	3.06637e-05
LOC109038283	NW_017550526.1	128	826	699	uncharacterized LOC109038283	1.34146	121.296	47.8102	5.40784e-05
LOC109035110	NW_017547352.1	963742	969230	1648	uncharacterized LOC109035110	1.7898	61.5753	17.7065	0.000108961
LOC109032085	NW_017547211.1	3993534	4007610	5235	uncharacterized LOC109032085	3.49982	25.7222	2.25429	0.000133501
LOC109039371	NW_017552014.1	325618	332693	1350	alpha-glucosidase-like%2C transcript variant X1	1.25742	105.994	44.3626	0.000240676
LOC109043936	NW_017566837.1	948846	961281	1805	protein D1-like%2C transcript variant X5	1.80305	48.9658	14.0596	0.000242783
LOC109040531	NW_017555577.1	4620	5543	924	uncharacterized LOC109040531	1.9901	45.2618	11.4247	0.000242783
LOC109040465	NW_017555216.1	28587	40814	2775	vicilin-like seed storage protein At2g18540	2.19036	44.2083	9.63234	0.000250081
LOC109035657	NW_017547578.1	49983	51417	1435	uncharacterized LOC109035657	5.94573	21.5826	0.3067	0.00032012
-	NW_017547299.1	2593590	2599961	2247	-	1.46493	69.1004	25.0596	0.000376601
-	NW_017550298.1	462344	465606	3101	PF01712:Deoxynucleoside kinase	1.59322	76.1572	25.2184	0.000381086
LOC109029663	NW_017547132.1	5890690	5896535	2923	uncharacterized LOC109029663%2C transcript variant X2	1.20662	117.307	50.8522	0.000458543
LOC109042945	NW_017566662.1	59	1307	1249	uncharacterized LOC109042945	1.64513	64.9837	20.745	0.00048483
-	NW_017561193.1	1	1489	1489	-	1.08729	106.645	50.2758	0.000644072
LOC109041304	NW_017557621.1	9136334	9146870	3622	uncharacterized LOC109041304%2C transcript variant X1	1.14311	187	84.4663	0.000731136
-	NW_017548520.1	1227	1841	615	-	6.30551	14.1782	0	0.000760994
LOC109041683	NW_017560597.1	1909	4443	2535	uncharacterized LOC109041683	1.61197	54.8548	17.9953	0.000811805
LOC109036888	NW_017548230.1	4701	11085	6385	myosin-13-like	1.07562	130.354	61.761	0.00114053
LOC109042986	NW_017566682.1	638094	655370	3055	putative laccase-9	1.00289	189.715	94.6683	0.00136273
LOC109038019	NW_017549738.1	378	1711	1334	uncharacterized LOC109038019	4.28295	19.0072	0.969393	0.0013802
LOC109031241	NW_017547184.1	637726	647584	1997	group XV phospholipase A2-like	4.37149	20.1067	0.944747	0.00144871
-	NW_017547556.1	48268	56073	2709	-	1.31527	69.4516	27.9044	0.00160732
LOC109029994	NW_017547161.1	4042315	4106256	3875	uncharacterized LOC109029994	2.31269	29.233	5.89384	0.00182016
LOC109034609	NW_017547308.1	2292843	2295662	863	uncharacterized LOC109034609	1.57	45.4141	15.311	0.00194374
LOC109031431	NW_017547189.1	1576	49590	1346	probable chitinase 3	1.41518	213.482	80.0252	0.00197183
LOC109032658	NW_017547239.1	42051	44207	2157	uncharacterized LOC109032658	1.13849	83.6312	37.9825	0.00201202
LOC109034699	NW_017547320.1	374816	378204	1963	uncharacterized LOC109034699	2.61156	27.8702	4.55084	0.00212765
LOC109042079	NW_017563680.1	15	4027	1634	uncharacterized LOC109042079	1.25077	76.4126	32.108	0.0023453
-	NW_017547183.1	2271241	2278537	2748	-	1.17159	112.597	50.1293	0.00236195
LOC109040532	NW_017555577.1	6239	7489	1251	uncharacterized LOC109040532	1.93048	47.5147	12.549	0.0027326
LOC109041082	NW_017557621.1	3718996	3749107	5927	uncharacterized LOC109041082%2C transcript variant X2	1.96256	35.3943	9.08584	0.00299015
-	NW_017547950.1	13320	16802	3483	-	1.31479	93.6019	37.667	0.00302744
LOC109043037	NW_017566689.1	553865	560772	1473	protein takeout-like	1.04504	876.617	424.722	0.00356355
LOC109042764	NW_017565452.1	7	826	820	protein furry-like	2.55177	24.8441	4.25117	0.0035651
LOC109039429	NW_017552237.1	200	8601	3064	spectrin beta chain-like	1.28379	223.588	91.8636	0.00361177
LOC109033941	NW_017547290.1	1332684	1342638	990	uncharacterized LOC109033941	3.43649	17.5667	1.60744	0.00361177
LOC109038470	NW_017550868.1	606	3032	645	uncharacterized LOC109038470	1.79184	39.3128	11.2979	0.00372131
LOC109038246	NW_017550298.1	555597	583914	827	uncharacterized LOC109038246	2.20569	26.9594	5.82871	0.00373044
LOC109038114	NW_017547107.1	3419157	3448916	2481	DNA ligase 1-like	2.16699	29.305	6.57414	0.00478099
LOC109031677	NW_017547198.1	62400	70548	2610	keratin-associated protein 5-4-like	1.12235	91.4791	42.1083	0.00503004
LOC109039074	NW_017551492.1	8158	13540	2063	putative nuclease HARBI1	2.82232	20.7426	2.92579	0.00511573
-	NW_017549310.1	3717	5810	1793	-	2.85642	23.5129	3.23952	0.00525733
LOC109039090	NW_017551545.1	8715	10537	829	uncharacterized LOC109039090	1.0122	82.7881	41.102	0.00545698
LOC109041706	NW_017560901.1	11356	15291	1605	NF-kappa-B-activating protein-like	2.18292	26.554	5.84277	0.00587103
-	NW_017564498.1	1	1129	1129	-	2.34169	23.1986	4.60894	0.00648617
LOC109041571	NW_017559175.1	228	5096	1097	protein D2-like	1.09598	89.4339	41.9161	0.00675798
LOC109030304	NW_017547167.1	11900	22883	1788	uncharacterized LOC109030304%2C transcript variant X3	1.19551	70.2544	30.7013	0.00685033
-	NW_017552313.1	1370	2117	748	-	5.06654	11.7182	0.3067	0.00863064
LOC109039427	NW_017552231.1	3030	7659	2272	uncharacterized LOC109039427	1.20264	53.2951	23.1877	0.0101066
-	NW_017558007.1	1	2577	2577	-	1.1613	95.2042	42.4946	0.0101098
LOC109037132	NW_017548708.1	1103137	1121110	2309	early growth response protein 1-B	1.0041	180.761	90.0087	0.0102647
LOC109037554	NW_017549085.1	2150486	2182161	2507	maltase A3-like	3.79905	13.6243	0.978199	0.0106285
LOC109033523	NW_017547102.1	879722	880662	941	uncharacterized LOC109033523	2.25274	23.0627	4.80825	0.0111185
LOC109042058	NW_017563315.1	4	5533	1022	enhancer of mRNA-decapping protein 3-like	1.45362	39.1534	14.2677	0.0141214
-	NW_017561421.1	1456	2371	362	-	1.14405	53.8421	24.3476	0.0153108
LOC109039744	NW_017552810.1	34273	40822	3665	uncharacterized LOC109039744	2.89033	14.4847	1.9564	0.0165691
LOC109043223	NW_017566785.1	27510	32417	4908	uncharacterized LOC109043223	3.41617	13.7118	1.25145	0.0176504
-	NW_017547443.1	143495	159715	4175	-	1.41531	71.9661	27.0406	0.0184341
LOC109036301	NW_017547915.1	1993140	2019959	2226	protein D3-like	1.02271	93.3609	45.9807	0.0191711
-	NW_017549942.1	357765	358420	602	-	3.02704	16.0434	1.99688	0.0201162
-	NW_017553907.1	787903	788470	568	-	3.05962	13.468	1.5916	0.020577
LOC109038568	NW_017550915.1	1201247	1214238	4365	maltase 2-like	1.08933	60.6632	28.4931	0.0231142
LOC109039910	NW_017553272.1	405126	409478	4353	uncharacterized LOC109039910	1.49936	33.8315	11.9377	0.0235937
LOC109041684	NW_017560602.1	26	2486	2461	uncharacterized LOC109041684	1.21485	44.4596	19.1252	0.0244096
LOC109035638	NW_017547556.1	87274	102791	5972	neuralized-like protein 4	1.13513	74.1191	33.8454	0.0255245
-	NW_017547257.1	1589145	1596751	7037	-	1.07748	197.186	93.5075	0.0354743
LOC109044462	NW_017547116.1	3949030	3954742	1319	uncharacterized LOC109044462	1.66395	24.8829	7.89953	0.0367252
LOC109038909	NW_017551372.1	2795007	2805791	2189	protein YABBY 3-like%2C transcript variant X1	1.4139	31.1385	11.6961	0.0387833
LOC109031493	NW_017547192.1	1240417	1246352	863	beta-1%2C3-glucan-binding protein-like%2C transcript variant X2	1.89328	19.343	5.18889	0.0407592
LOC109031799	NW_017547203.1	1223603	1230094	1100	uncharacterized LOC109031799	1.19544	41.5841	18.0872	0.0408503
-	NW_017558807.1	1	951	931	-	1.05895	56.9061	27.254	0.0423942
LOC109030422	NW_017547174.1	785101	787615	625	uncharacterized LOC109030422	1.34156	42.5896	16.9058	0.0449595
