# Supplementary material for: Transcriptional analysis of Bemisia tabaci MEAM1 cryptic species under the selection pressure of neonicotinoids imidacloprid, acetamiprid and thiamethoxam
Source: BMC Genomics. 2022 Jan 5;23:15. doi: 10.1186/s12864-021-08241-6 (PMC8728913; doi:10.1186/s12864-021-08241-6)
Supplement: Supplementary file 9 — Additional file 9. [file 12864_2021_8241_MOESM9_ESM.xlsx]

## Sheet: Sheet1
Gene name	Gene chromosome	Gene start	Gene end	Gene length	Gene description	IMIvsSUS_log2FoldChange	IMIvsSUS_padj	ACEvsSUS_log2FoldChange	ACEvsSUS_padj	THIvsSUS_log2FoldChange	THIvsSUS_padj
LOC109039999	NW_017553907.1	2422067	2434020	1469	cuticle protein-like	1.55572	1.27944e-05	-0.150151	0.872894	0.499711	0.61367
LOC109030695	NW_017547177.1	2983693	3014397	2074	cuticle protein 3-like	1.96239	1.23031e-28	0.0627149	0.877038	0.341838	0.485108
LOC109040128	NW_017553907.1	2803386	2810981	943	cuticle protein 8-like	2.76646	0.021906	1.15828	1	-0.669134	1
LOC109040078	NW_017553907.1	2740885	2744309	910	cuticle protein 12.5-like	2.67859	1.01637e-07	0.250313	1	0.048718	0.984783
LOC109030496	NW_017547175.1	825827	835159	761	cuticle protein 12.5-like	2.39658	0.0030485	-2.01897	0.037353	-1.43255	0.258936
LOC109035038	NW_017547337.1	1799289	1803197	912	cuticle protein 16.5-like	2.81821	0.000471544	-2.21556	0.0286486	-1.08293	0.187972
LOC109030302	NW_017547167.1	2432095	2435449	908	cuticle protein 16.5-like	2.46709	0.000938493	-1.94767	0.0242119	-1.26363	0.248404
LOC109043263	NW_017566800.1	1114320	1120081	721	cuticle protein 16.5-like	2.03771	1.06379e-11	-0.476077	0.496078	0.384157	0.664776
LOC109039991	NW_017553907.1	2591827	2604166	1101	cuticle protein 18.6-like	2.8032	1.67922e-08	-0.93699	1	-1.16779	0.641922
LOC109040101	NW_017553907.1	2996045	3006778	1085	cuticle protein 19.8-like	1.55189	0.00802806	-0.545911	1	0.577784	0.717331
LOC109030702	NW_017547177.1	502560	524007	2154	cuticle protein 19-like	2.13239	0.00130004	-2.31584	0.00248307	-1.53561	0.0898082
LOC109040096	NW_017553907.1	2378452	2382903	970	cuticle protein 21-like	2.05529	5.42851e-07	-1.7326	0.0542688	-0.902509	0.507608
LOC109040103	NW_017553907.1	3082806	3086744	1854	larval cuticle protein A2B-like	1.54549	1.15819e-15	0.141918	0.73151	0.277705	0.552715
LOC109040136	NW_017553907.1	2959961	2963911	770	larval cuticle protein A2B-like	1.91373	2.90358e-10	0.0322182	0.973847	0.652281	0.333856
LOC109041764	NW_017561566.1	6	1694	1689	larval cuticle protein A2B-like	2.38887	7.38425e-07	-1.4856	1	-0.757854	0.680965
LOC109040104	NW_017553907.1	3040100	3045186	867	larval cuticle protein A2B-like	1.58286	0.0110288	-2.50363	1	-2.2417	0.162493
LOC109039441	NW_017552288.1	411187	430504	2560	cuticle protein 19-like transcript variant X2	-0.753143	0.0556237	-1.35635	6.08258e-05	-0.9643	0.0169215
LOC109033087	NW_017547257.1	2673673	2677339	1013	pupal cuticle protein G1A-like	1.73122	3.76445e-10	-1.19176	0.00495698	-1.01092	0.0776009
LOC109040581	NW_017556000.1	4757	5545	789	pupal cuticle protein 36-like	-2.94255	1.72484e-20	-0.367825	0.225737	-0.563458	0.126871
LOC109040130	NW_017553907.1	2845232	2846824	843	cuticle protein 8-like	-3.60193	0.110163	-4.05544	1	-6.46586	0.00356355
