# Supplementary material for: Transcriptional analysis of Bemisia tabaci MEAM1 cryptic species under the selection pressure of neonicotinoids imidacloprid, acetamiprid and thiamethoxam
Source: BMC Genomics. 2022 Jan 5;23:15. doi: 10.1186/s12864-021-08241-6 (PMC8728913; doi:10.1186/s12864-021-08241-6)
Supplement: Supplementary file 10 — Additional file 10. [file 12864_2021_8241_MOESM10_ESM.xlsx]

## Sheet: sheet1
Gene name	Gene chromosome	Gene start	Gene end	Gene length	Gene description	IMIvsSUS log2FC	IMIvsSUS padj	ACEvsSUS log2FC	ACEvsSUS padj	THIvsSUS log2FC	THIvsSUS padj
LOC109040658	NW_017556462.1	1444369	1462603	3118	cytochrome P450 4C1-like	1.87806	2.92957e-18	-0.0273158	0.981515	0.287582	0.666705
LOC109030285	NW_017547167.1	2023449	2034257	2006	probable cytochrome P450 6a14	1.09129	7.98675e-11	-0.496613	0.0114679	-0.312129	0.34199
LOC109038674	NW_017550922.1	1601107	1620136	1750	cytochrome P450 4C1-like transcript variant X2	1.05729	1.77148e-07	-0.520168	0.303492	0.108468	0.940178
LOC109043232	NW_017566795.1	65315	82408	1844	cytochrome P450 4C1-like	2.07913	1.37873e-05	1.47821	0.0147106	-0.12591	0.954004
LOC109043950	NW_017566837.1	3466761	3488022	2310	cytochrome P450 4c3-like transcript variant X1	1.05409	0.000522611	0.848966	0.00896626	1.01487	0.00297117
LOC109043563	NW_017547112.1	757538	780983	2889	cytochrome P450 4g15-like transcript variant X2	1.09229	0.00576193	-0.477343	0.51625	0.826563	0.431266
LOC109042253	NW_017564110.1	3683664	3752966	3596	cytochrome P450 6j1-like	1.11316	0.015422	-0.158996	0.870748	0.736358	0.461609
LOC109036972	NW_017548293.1	392666	407575	2585	cytochrome P450 4C1-like	1.16904	0.038177	0.239341	0.839746	0.0988707	0.961957
LOC109043950	NW_017566837.1	3466761	3488022	2310	cytochrome P450 4C3-like transcript variant X1	1.05409	0.000522611	0.848966	0.00896626	1.01487	0.00297117
