# Supplementary material for: Transcriptional analysis of Bemisia tabaci MEAM1 cryptic species under the selection pressure of neonicotinoids imidacloprid, acetamiprid and thiamethoxam
Source: BMC Genomics. 2022 Jan 5;23:15. doi: 10.1186/s12864-021-08241-6 (PMC8728913; doi:10.1186/s12864-021-08241-6)
Supplement: Supplementary file 11 — Additional file 11. [file 12864_2021_8241_MOESM11_ESM.xlsx]

## Sheet: ACH209_get_annot
Gene name	Gene chromosome	Gene start	Gene end	Gene length	Gene description	IMIvsSUS_log2FoldChange	IMIvsSUS_padj	ACEvsSUS_log2FoldChange	ACEvsSUS_padj	THIvsSUS_log2FoldChange	THIvsSUS_padj
LOC109042619	NW_017564655.1	1160257	1340891	4935	probable muscarinic acetylcholine receptor gar-2 transcript variant X1	1.15743	0.000824347	0.967835	0.0256589	1.06207	0.0195726
LOC109040817	NW_017556656.1	1547959	1637713	2079	acetylcholine receptor subunit alpha-L1 transcript variant X2	1.09916	2.25447e-06	0.24345	0.549276	0.877079	0.0221571
