# Supplementary material for: Transcriptional analysis of Bemisia tabaci MEAM1 cryptic species under the selection pressure of neonicotinoids imidacloprid, acetamiprid and thiamethoxam
Source: BMC Genomics. 2022 Jan 5;23:15. doi: 10.1186/s12864-021-08241-6 (PMC8728913; doi:10.1186/s12864-021-08241-6)
Supplement: Supplementary file 12 — Additional file 12. [file 12864_2021_8241_MOESM12_ESM.xlsx]

## Sheet: Sheet1
Gene name	Gene description	Primers (5' - 3')	Product length
LOC109043232	cytochrome P450 4C1-like	GCAGCAGCATTGTGGTAGTG	121
		ACTTCGGCCTAGCTGAGAGT
LOC109043950	cytochrome P450 4C3-like transcript variant X1	TTCGATTCGATCCGCCTCAG	136
		TTGGGAGCACCGGGAATAAC
LOC109042619	probable muscarinic acetylcholine receptor gar-2 transcript variant X1	TCGGCAACCCAGCAATTACT	155
		CAGTGTAGTCGACCGAGAGC
LOC109040186	heat shock protein 68-like	CCTCTCACTCGGCATCGAAA	117
		GCTGGCTGATTGTCCGAGTA
LOC109035112	heat shock protein 68-like	TCGCAGGACTGAACGTTCTC	157
		GAGCCCTCGTCGATGGTAAG
LOC109029898	glutathione S-transferase-like transcript variant X1	TTAAAGTGGCCTCAGGTTTGG	111
		TCAACATCGATGTCCTGTTAGTG
LOC109033119	cathepsin B-like	ATTCAGCCGTGTATGCACCA	103
		CGTTTGTGCACCTCAGTTCG
LOC109029804	zingipain-2-like transcript variant X2	GGAGGTTGGATGGAGTACGC	154
		CGTCCGCGAATCTCATGACT
LOC109032577	maltase 2-like	CGGCTACGACATCTCCGATT	156
		TTCTGGAACCACTCGTGCTC
LOC109044237	elongation factor 1-alpha 2	GAAACCGAACCCAAGAGCATAAAG	153
		GATGACACCAACAGCGACAGT
